# Supplementary material for: The Impact of Various Time Intervals on the Supragingival Plaque Dynamic Core Microbiome
Source: PLoS One. 2015 May 5;10(5):e0124631. doi: 10.1371/journal.pone.0124631 (PMC4420457; doi:10.1371/journal.pone.0124631)
Supplement: S1 Table — (XLSX) [file pone.0124631.s001.xlsx]

## Sheet: new_observed_species
Sequence sampled	3 months	1 month	3 weeks	2 weeks	1 week	3 days	1 day	day 0
200	82.4	84	85.8	84.6	76.6	89.8	77.2	94
400	127.4	135	126	135	117.8	148	129.8	150
600	178.8	190.2	166	178	165.4	181	161.6	197.4
800	210	223	198.8	213	199.4	234.4	210.8	241.4
1000	240.8	246.4	234.8	258.2	232.6	267.4	243.6	285.4
1200	269.2	292.8	275.6	273	254.2	301.8	272.2	324.4
1400	298	322.6	304.6	312.4	284.4	341.2	307.4	363.2
1600	330.4	360.6	325.4	332	314.8	376.2	330	380.8
1800	350	391.8	363	371.4	343	400.2	345.6	406.6
2000	397.2	412	385.6	387.8	350.6	428.8	387.4	433.6
2200	413.8	438.8	426.6	425.2	385.6	468.2	416.8	478
2400	451	472	432	441.2	403	493.4	426.2	506
2600	457.6	510	461.8	473	435.4	517.6	470.4	537.8
2800	477.6	537	472.2	500.4	456.6	550.8	489.8	562.8
3000	513.4	550.2	504.8	522.6	479.2	564.6	503.2	575.4
3200	546.4	579	519.6	534.2	502.2	600.4	532.2	604.2
3400	560.6	583.4	533.2	568.8	517.8	626.4	557.4	630.4
3600	593.8	611	564	584.8	528	644.6	568.8	662.8
3800	604.4	637.2	593	620.4	546.4	658	589.8	693.4
4000	620.4	658.4	600.8	627.4	564.4	697.8	616.4	722.4
4200	640.6	690.6	621.4	639.6	578.8	719.6	628	728.2
4400	650.6	693.2	638.6	664	602.8	740.8	654	756.8
4600	662.6	729.8	651	690.6	626.4	755	669.6	788.8
4800	701.2	750.2	674.2	725.4	640	781.8	679.2	804.4
5000	710.6	761.6	708.8	735.6	664.8	784.8	716.2	821
5200	738.2	799	716	740.8	677.2	812.2	733.8	837.8
5400	741	806	754.2	758.4	694.6	844.8	741.6	878.8
5600	766.6	827.4	768	795.2	700	853.8	775.4	875
5800	801.4	849.8	761.6	781.8	707.6	875	785.4	912.4
6000	816.8	866	785.6	816.6	726.8	894.8	793.4	923.8
6200	805.6	901.2	795.2	839.4	749.2	910.6	811	940
6400	836.8	895.6	837.2	844.6	762.6	945.4	836.4	960
6600	871.8	925.6	846	869.8	784.8	951.8	849.8	993.8
6800	883.4	930.8	842.6	881	783.6	973.6	857.4	999
7000	880.2	960.6	850.6	914.8	822.2	995.8	893	1030.2
7200	908.6	950.6	881.2	921	828	1020.4	892.6	1059.2
7400	923.8	996	892.6	934	845	1058.2	894	1062.8
7600	950.4	987.6	916.6	949.6	864.4	1045	914.4	1088.4
7800	959.6	1038	911.8	977.8	868.8	1069.8	936.6	1087.6
8000	979.4	1047	954.4	980.2	861	1076.4	958	1112
8200	974.8	1051.8	937	1000.4	890	1089.2	984.6	1132
8400	1007.6	1058.6	978.2	1014	906.4	1133.6	980.2	1164.6
8600	1005.6	1104.8	979.2	1029.8	921.4	1138.4	992.8	1159.4
8800	1021.4	1100	1012.4	1050	948.8	1138	1013.6	1183.2
9000	1050.4	1114.8	1012.6	1052.8	938.8	1165.2	1019	1185
9200	1054.8	1134	1015.2	1087.2	956.2	1195.6	1036	1203.4
9400	1068.8	1154.8	1045.8	1083.8	990	1203	1051.2	1232.4
9600	1085.6	1162	1051.6	1111.6	991.6	1226.8	1071	1239
9800	1090	1166.8	1059	1119.6	981.4	1231	1075.2	1252.8
10000	1091.6	1177.4	1087	1128.2	1019	1244.4	1087.4	1288.4
10200	1119.6	1209.6	1087	1155.2	1026.4	1268.2	1105	1314.2
10400	1148.2	1235.4	1100.8	1146	1053.2	1258.2	1138.2	1308.8
10600	1161.2	1267.4	1108.2	1180.6	1050.8	1294.6	1117.4	1331.2
10800	1171.2	1248.4	1123.6	1189.8	1055.6	1302.6	1151.8	1343.4
11000	1164.6	1274.8	1159.8	1209.4	1076	1330.8	1173.6	1361.8
11200	1198.4	1268	1143	1211.2	1089	1353	1165.8	1391
11400	1195	1289.4	1160.6	1228.6	1107.2	1357	1185.2	1385
11600	1228.6	1315.2	1182.4	1224.6	1110	1362.4	1192.8	1416.6
11800	1236	1320	1190.2	1245.4	1117.6	1386.8	1206.6	1419
12000	1247	1348.4	1215	1255.6	1125	1391.4	1220.4	1424.6
12200	1253.4	1344.4	1225.6	1285.8	1121.6	1416.2	1232.2	1443
12400	1282.8	1366.4	1234.6	1302.6	1161.8	1416	1247.4	1471.6
12600	1279.6	1372.8	1255	1302.6	1169.8	1433.8	1260	1468.2
12800	1294.2	1373.6	1270	1334.2	1174.4	1446.6	1266.6	1507.6
13000	1292	1400.8	1276.8	1324.8	1189.8	1459.4	1279.6	1501
13200	1314.8	1417.2	1266.6	1338.2	1206.6	1473.8	1304.4	1536
13400	1325.8	1425.6	1305	1356.2	1199.8	1504.8	1290	1530.6
13600	1329	1417.8	1313.2	1367.6	1220.8	1501.6	1305.4	1547
13800	1348.2	1447.6	1336	1385.8	1228.6	1517.6	1321.6	1530.8
14000	1363.2	1460	1328.2	1394.2	1224.2	1530	1328.4	1593.2
14200	1358	1483.2	1340	1400.6	1262	1549.6	1350	1596
14400	1388	1489.4	1347.8	1405.8	1242.8	1543.4	1362	1617.6
14600	1378.2	1526.2	1362.6	1443.2	1259.4	1571.2	1370.6	1620
14800	1420.6	1506.8	1378.8	1438	1271.4	1574.4	1375	1634.8
15000	1401.2	1522.4	1368.2	1457.4	1269	1608.2	1398.2	1637
15200	1422.2	1547.4	1391.8	1463.4	1302.2	1606.2	1397.8	1666.6
15400	1430.8	1554	1407.8	1466.4	1309.2	1616.4	1400.8	1688.4
15600	1462	1566.6	1406	1492.8	1322.6	1625.6	1414.2	1688.4
15800	1466.2	1564.8	1415.4	1489	1333.6	1642.6	1424	1705.8
16000	1477.8	1609.6	1436.2	1518.4	1328.8	1643.2	1459.4	1713
16200	1479	1595.2	1447.6	1541	1343.8	1673.2	1447.4	1735
16400	1508	1617.2	1473.2	1537.2	1354.4	1673.6	1475	1706.2
16600	1507.8	1627	1489.4	1546.2	1362.4	1693	1467.2	1751.6
16800	1545	1639	1485.2	1573	1361.2	1709.2	1485.6	1761.2
17000	1534.4	1652.6	1479.2	1554	1379.2	1724.4	1506.6	1765.2
17200	1524.6	1665.2	1508.6	1585.8	1373.8	1729.2	1505.6	1794.8
17400	1552	1664.8	1508	1605	1390	1742.4	1498.4	1801.2
17600	1541.4	1664	1505.6	1611.8	1402.6	1754.8	1524.6	1799.6
17800	1568.4	1676.6	1530.2	1632.4	1424.2	1771.4	1534.6	1813.8
18000	1562	1690.6	1536.2	1617.6	1418.8	1779.2	1554.2	1836.6
18200	1589	1709	1559	1628.2	1429	1778	1567.6	1831.2
18400	1607.8	1718.6	1557.2	1606.6	1441	1812.6	1570.4	1862.2
18600	1621.2	1736	1580.8	1671.6	1440.4	1805.6	1561	1870.8
18800	1613.4	1759.4	1581.2	1657.8	1447.2	1815.2	1600.8	1895.4
19000	1634.6	1731.8	1596.4	1680	1477.6	1825.8	1598.6	1895.6
19200	1623.6	1753	1610	1700.4	1472	1838.2	1585.6	1905.4
19400	1657.2	1772.6	1607.4	1704	1496.4	1876.6	1592.8	1909.2
19600	1664.4	1761	1639.6	1708.2	1491.6	1888.4	1607.2	1933.6
19800	1682.2	1791	1616.6	1718.4	1505.6	1868.8	1630.2	1932.4
20000	1673.8	1797.4	1628	1715.8	1514.8	1891.6	1650	1952
20200	1686.6	1831.2	1633.8	1751	1529.2	1880	1649.4	1978
20400	1693.2	1818	1653.2	1734.8	1528.6	1917.8	1653.4	1976.6
20600	1712.2	1825.2	1647.8	1764	1516.4	1917.6	1677.8	1991
20800	1707.2	1855.2	1679.4	1775.8	1548.6	1937	1674	2012.6
21000	1732.6	1851	1690.4	1799.2	1546	1940	1675.2	2003.4
21200	1725.2	1860.2	1693.8	1791	1570.6	1955.8	1700.6	2025.8
21400	1747.2	1877.8	1690	1790.4	1580.2	1964.2	1678.8	2046.6
21600	1754.2	1872.2	1715	1821.2	1574.6	1961.6	1707	2048.2
21800	1768.8	1906.8	1709.6	1823	1588.2	1990.2	1711.4	2053.2
22000	1761.4	1903.2	1729.6	1829.2	1574.2	2002.6	1707.8	2070
22200	1769.4	1928.8	1739.2	1840	1590	2001.4	1735	2073.4
22400	1801.4	1928.6	1739	1847.4	1607.2	2011.8	1753	2075.8
22600	1797.6	1939	1761	1852	1620.4	2035.4	1751.4	2093
22800	1798.2	1949.2	1746.4	1864.4	1637.4	2042	1736.6	2104.8
23000	1811.8	1950.8	1766.6	1862.6	1635	2054	1755	2121.8
23200	1821.6	1950.8	1766.8	1891.8	1645.6	2055	1757.2	2142.4
23400	1844.8	1956.6	1795.6	1890.6	1643.8	2060.6	1778.4	2152.8
23600	1836	1986.6	1784.6	1891.4	1666.4	2080.8	1794.8	2153.4
23800	1843	1983.2	1808.6	1916.2	1676.8	2099	1797.8	2177
24000	1861.6	1999.6	1807.8	1930.2	1685.6	2088.6	1796	2172.6
24200	1875.4	2027.2	1811.2	1941.4	1679.4	2106.8	1812.8	2193
24400	1890.2	2011.6	1834.8	1943.6	1675.8	2123.2	1816.8	2193.2
24600	1888.4	2008.6	1828.4	1947	1697.6	2131.2	1829	2188.4
24800	1896.4	2035.4	1842.2	1971	1719	2124.8	1840.8	2206.4
25000	1902.6	2031.4	1854.6	1967.8	1717	2138	1846.4	2213.4
25200	1914.4	2061.2	1860.2	1985.4	1716.2	2161.4	1862	2234.2
25400	1923.2	2065.4	1876.6	1997.4	1732	2156.6	1857.2	2240.4
25600	1935.4	2071.4	1870	2000.8	1746.2	2189.6	1877.4	2249.4
25800	1953.2	2096.4	1877.4	1989.8	1754.8	2189.4	1880.4	2277.2
26000	1938.6	2086.8	1893	2010.8	1742	2193.2	1877.8	2274.8
26200	1946.2	2101.2	1894.2	2030.2	1763.6	2205	1897.4	2283.4
26400	1973	2117.8	1917.2	2044.8	1757.4	2211	1895.4	2293.8
26600	1967.8	2120.6	1915.6	2046.4	1775.4	2217.8	1908.6	2308
26800	1961.4	2123.8	1919.6	2067.6	1763.6	2209.8	1929.6	2327
27000	1981.2	2129.8	1924.6	2055.2	1797.4	2228.8	1913.8	2319
27200	1998.8	2145.4	1932.2	2071.8	1792.4	2245.4	1937.4	2327
27400	1990.8	2155.8	1935.8	2083	1793.8	2257.6	1941.2	2346.6
27600	2003.4	2146.8	1957.6	2069.6	1820.6	2275.4	1943.2	2336
27800	2003.6	2161.6	1964.6	2086	1814.4	2277	1961.4	2344.6
28000	2021.8	2184.6	1966.8	2101	1829.2	2283.6	1974.2	2371.8
28200	2038.8	2178.4	1970.4	2091	1833	2284	1986.4	2371
28400	2034.8	2168.4	2006.8	2097.8	1836.6	2319.8	1978.2	2384
28600	2053.2	2199	1986.2	2119.8	1851.2	2318	1996	2412.2
28800	2036	2193.2	1998.6	2132.2	1845	2326.4	2019	2420.6
29000	2078	2221.4	1997.8	2141.6	1856	2345	1993.8	2431.4
29200	2080.6	2224.2	2021.8	2152.4	1845.4	2330.6	1986.8	2424.6
29400	2091.8	2241.4	2017	2168.6	1883.2	2354.8	2004	2437.6
29600	2086.4	2226.2	2035.4	2165	1886.6	2352.2	2023.2	2435.2
29800	2099	2239.2	2035.8	2178.2	1894	2381.2	2023	2459
30000	2115.4	2257.2	2058	2189.4	1889	2376.4	2048.6	2463.2
30200	2100.6	2272.4	2049.8	2185.4	1880	2374.4	2040.6	2475.6
30400	2113.2	2286	2059.6	2190.4	1916	2390	2055.4	2476.2
30600	2136.4	2282	2065.4	2205.4	1917.2	2399.4	2068.4	2492.6
30800	2131	2292.2	2081	2212.2	1925.4	2402.8	2062.6	2497.2
31000	2142.4	2285	2079.4	2234.6	1928	2424	2076	2501.6
31200	2161	2308.8	2092.8	2230.6	1929.8	2425.4	2066.8	2532.6
31400	2164.4	2314.4	2109.4	2246.4	1932	2433	2081.6	2535.6
31600	2166.2	2306.6	2102.2	2249	1945.8	2447.6	2096.8	2552
31800	2170	2335.2	2113.2	2252.4	1950.4	2454.4	2093.4	2538.2
32000	2175.2	2338.4	2118.6	2262.6	1946.4	2451.6	2113.2	2573.4
32200	2195	2333	2117.4	2268.2	1963.6	2472	2116.4	2559.6
32400	2177	2351.6	2132.4	2279.8	1968.6	2485.4	2120.6	2545.8
32600	2196.8	2362.8	2140.6	2281.6	1977.2	2498	2128.2	2576.6
32800	2204.2	2357.8	2134.4	2303	1967	2489.2	2122.2	2583.8
33000	2212.6	2365.2	2150	2303.8	1998.8	2495.6	2138.4	2596.2
33200	2214.2	2384.4	2165.4	2305.6	1992.4	2511.6	2144.2	2602.6
33400	2236	2371	2158.2	2319.4	2005.2	2512.4	2160.4	2626.6
33600	2222.8	2398.4	2176	2302.8	1997.8	2523	2156.4	2618.8
33800	2226.6	2403.4	2170.4	2328.6	2031	2528.6	2164.6	2651
34000	2248	2419.2	2188.2	2337.8	2019.4	2544.4	2168.6	2644
34200	2262	2421.8	2192.6	2344	2022.8	2538.8	2181.6	2653.8
34400	2258.6	2430.4	2207.2	2347.2	2036.2	2550.4	2193	2670.4
34600	2248.8	2437.4	2207.4	2367.6	2043.4	2561	2188.4	2668.2
34800	2267.8	2438.4	2214.2	2360.2	2050.8	2579	2194	2668.4
35000	2273.4	2457.2	2228.6	2362.2	2043.6	2567.4	2215	2688.8
35200	2298.6	2449.2	2229.6	2378.2	2050.8	2590.4	2211.4	2695.2
35400	2286	2466	2242	2380.6	2064.2	2580.8	2217.8	2702.2
35600	2301.4	2483.4	2254.4	2400.4	2070.4	2588.2	2230.4	2709.8
35800	2304.8	2480.4	2249	2408.4	2083.6	2606.8	2234.6	2725.4
36000	2307	2487.8	2257.2	2406.6	2084	2611	2236.4	2741
36200	2318.8	2491.8	2258	2410.8	2080.6	2628.4	2253.4	2724.4
36400	2320	2503.6	2268.4	2424.4	2089.2	2630.6	2262.6	2734.8
36600	2340.2	2512.6	2277.8	2435.6	2105.8	2637.4	2263.2	2746
36800	2339	2530.6	2272.2	2436.6	2105.6	2648.2	2270.4	2755.8
37000	2345.2	2520.8	2286.8	2437	2113.4	2646	2267.6	2754.2
37200	2346.6	2532	2283.4	2457.2	2118	2662.6	2282.6	2781
37400	2370	2549.4	2302.6	2451	2118.8	2663.6	2291.4	2795.2
37600	2358.8	2550.6	2308.4	2464.4	2128.4	2675.4	2298.4	2782.6
37800	2378.4	2556.8	2310.2	2469.2	2132.6	2682.2	2281.8	2789.4
38000	2377.6	2557.6	2312.4	2478.6	2141.4	2684	2303.6	2814.2
38200	2395.6	2560.2	2321.8	2496.2	2143	2698.6	2301.2	2824.4
38400	2403	2572.8	2326.8	2496	2147.8	2707.6	2310.4	2825.4
38600	2410.2	2581.4	2334.8	2499	2162	2719.2	2323.4	2836.6
38800	2405	2582.8	2346	2510.2	2159.8	2723.6	2325.8	2837.2
39000	2418.6	2605.8	2352.6	2513.2	2164.4	2736.2	2334.2	2847
39200	2422	2608	2346.4	2517	2178.6	2737.8	2338.2	2851.8
39400	2429.8	2605.4	2354.2	2528	2179	2740	2351.6	2870
39600	2438.2	2607.4	2367.4	2538.2	2184.4	2754.4	2360.4	2867.4
39800	2437	2625.8	2381.4	2547.8	2195.8	2764.4	2354	2882.2
40000	2445.4	2630	2377.2	2546.8	2202.8	2772.6	2375.4	2914.6
40200	2455.8	2623.4	2385.8	2547.4	2200.4	2763.8	2357.2	2894.8
40400	2462.4	2647	2389	2559.6	2216.8	2774	2381	2916
40600	2457.6	2646.6	2400	2568	2216.8	2790.6	2382	2910.4
40800	2473.4	2658.2	2402.4	2571.6	2214.6	2792.2	2394.6	2927
41000	2477.2	2669	2412	2581	2222.4	2801	2408.2	2927.2
41200	2482.4	2664.2	2415.4	2586.2	2230.6	2811.6	2403	2933.8
41400	2484.4	2678.6	2420.6	2590.2	2237	2815.8	2404.4	2939.6
41600	2489.6	2697.8	2424	2596.6	2245.2	2808.4	2421.2	2953.2
41800	2503.2	2682.6	2439.2	2606	2249	2819.8	2419.2	2954.6
42000	2507	2695.4	2440	2607.6	2260.4	2832.8	2430.8	2968.8
42200	2512.6	2695.2	2445	2618.6	2259.2	2848.2	2428.4	2969.6
42400	2521.8	2710.8	2452.8	2622.2	2266.8	2845.2	2438	2982.2
42600	2522	2720.2	2456.8	2629.8	2270	2857.4	2445.6	2987.2
42800	2527.2	2729.4	2463.8	2636.6	2277.4	2863.8	2450.8	2994.2
43000	2537.6	2724.8	2469.8		2281.8	2871.4	2453	3007.8
43200	2537.4	2736.6			2285.8	2883.2	2460	3006
43400	2551	2747.8				2889.6	2466.8	3013.8
43600	2553.2	2744				2892.2	2473.6	3030
43800	2560.6	2754.4				2899	2478	3034.4
