# Supplementary material for: The Impact of Various Time Intervals on the Supragingival Plaque Dynamic Core Microbiome
Source: PLoS One. 2015 May 5;10(5):e0124631. doi: 10.1371/journal.pone.0124631 (PMC4420457; doi:10.1371/journal.pone.0124631)
Supplement: S2 Table — (XLSX) [file pone.0124631.s002.xlsx]

## Sheet: common_0.03_OTU
OUT_ID	3 months	1 month	3 weeks	2 weeks	1 week	3 days	1 day	day 0	ConsensusLineage
7	3	3	3	10	2	3	5	3	k__Bacteria; p__Firmicutes; c__Clostridia; o__Clostridiales; f__Lachnospiraceae; g__Oribacterium; s__
12	5	4	1	2	1	1	3	1	k__Bacteria; p__Firmicutes; c__Bacilli; o__Lactobacillales; f__Streptococcaceae; g__Streptococcus; s__infantis
78	2	6	16	3	5	4	6	8	k__Bacteria; p__Actinobacteria; c__Actinobacteria; o__Actinomycetales; f__Corynebacteriaceae; g__Corynebacterium
93	5	2	6	2	13	4	3	5	k__Bacteria; p__Bacteroidetes; c__Flavobacteriia; o__Flavobacteriales; f__Flavobacteriaceae; g__Capnocytophaga; s__
130	40	41	18	35	13	6	54	35	k__Bacteria; p__Actinobacteria; c__Actinobacteria; o__Actinomycetales; f__Actinomycetaceae
161	7	2	6	2	1	2	9	9	k__Bacteria; p__Actinobacteria; c__Actinobacteria; o__Actinomycetales; f__Micrococcaceae; g__Rothia
200	1	2	19	23	7	49	18	52	k__Bacteria; p__Bacteroidetes; c__Bacteroidia; o__Bacteroidales; f__Prevotellaceae; g__Prevotella; s__intermedia
201	6	9	1	6	5	9	10	6	k__Bacteria; p__Actinobacteria; c__Actinobacteria; o__Actinomycetales; f__Micrococcaceae; g__Rothia
210	6	5	1	4	7	6	10	8	k__Bacteria; p__Actinobacteria; c__Actinobacteria; o__Actinomycetales; f__Micrococcaceae; g__Rothia; s__aeria
224	1	4	9	3	2	6	2	7	k__Bacteria; p__Fusobacteria; c__Fusobacteria; o__Fusobacteriales; f__Fusobacteriaceae; g__Fusobacterium; s__
265	1	3	10	5	8	3	2	5	k__Bacteria; p__Bacteroidetes; c__Flavobacteriia; o__Flavobacteriales; f__Flavobacteriaceae; g__Capnocytophaga; s__ochracea
270	2	3	5	3	3	3	5	7	k__Bacteria; p__Proteobacteria; c__Gammaproteobacteria; o__Pasteurellales; f__Pasteurellaceae
281	4	1	3	2	5	2	2	1	k__Bacteria; p__Proteobacteria; c__Gammaproteobacteria; o__Pasteurellales; f__Pasteurellaceae
298	110	69	90	98	166	59	77	64	k__Bacteria; p__Firmicutes; c__Bacilli; o__Lactobacillales; f__Carnobacteriaceae
320	94	57	72	33	25	51	33	44	k__Bacteria; p__Actinobacteria; c__Actinobacteria; o__Actinomycetales; f__Actinomycetaceae; g__Parascardovia; s__
358	28	21	33	19	41	15	18	42	k__Bacteria; p__Bacteroidetes; c__Flavobacteriia; o__Flavobacteriales; f__Flavobacteriaceae; g__Capnocytophaga; s__
379	2	3	2	1	2	1	3	3	k__Bacteria; p__Actinobacteria; c__Actinobacteria; o__Actinomycetales; f__Micrococcaceae; g__Rothia
418	15	13	9	9	15	5	13	12	k__Bacteria; p__Firmicutes; c__Bacilli; o__Lactobacillales; f__Streptococcaceae; g__Streptococcus
421	4	5	3	3	1	2	5	4	k__Bacteria; p__Actinobacteria; c__Actinobacteria; o__Actinomycetales; f__Actinomycetaceae; g__Parascardovia
441	7	7	3	3	10	5	9	16	k__Bacteria; p__Actinobacteria; c__Actinobacteria; o__Actinomycetales; f__Corynebacteriaceae; g__Corynebacterium; s__durum
482	4	3	3	3	2	2	1	4	k__Bacteria; p__Fusobacteria; c__Fusobacteria; o__Fusobacteriales; f__Leptotrichiaceae; g__Leptotrichia
506	77	106	72	57	64	93	67	62	k__Bacteria; p__Proteobacteria; c__Betaproteobacteria; o__Neisseriales; f__Neisseriaceae
515	9	9	2	9	14	11	17	17	k__Bacteria; p__Actinobacteria; c__Actinobacteria; o__Actinomycetales; f__Actinomycetaceae; g__Parascardovia; s__
584	13	24	28	27	29	67	14	30	k__Bacteria; p__Bacteroidetes; c__Bacteroidia; o__Bacteroidales; f__Prevotellaceae; g__Prevotella; s__
593	57	43	42	15	15	63	49	50	k__Bacteria; p__Actinobacteria; c__Actinobacteria; o__Actinomycetales; f__Actinomycetaceae; g__Parascardovia; s__
596	15	21	17	5	2	23	7	8	k__Bacteria; p__Bacteroidetes; c__Flavobacteriia; o__Flavobacteriales; f__Flavobacteriaceae; g__Capnocytophaga; s__ochracea
599	7	5	5	6	10	4	5	6	k__Bacteria; p__Bacteroidetes; c__Flavobacteriia; o__Flavobacteriales; f__Flavobacteriaceae; g__Capnocytophaga; s__
637	13	35	3	15	20	14	13	18	k__Bacteria; p__Actinobacteria; c__Actinobacteria; o__Actinomycetales; f__Actinomycetaceae; g__Parascardovia; s__
665	15	2	5	2	1	5	3	2	k__Bacteria; p__Bacteroidetes; c__Flavobacteriia; o__Flavobacteriales; f__Flavobacteriaceae
694	1	3	3	8	9	3	7	3	k__Bacteria; p__Firmicutes; c__Clostridia; o__Clostridiales; f__Veillonellaceae
706	9	32	31	12	4	40	3	17	k__Bacteria; p__Bacteroidetes; c__Flavobacteriia; o__Flavobacteriales; f__Flavobacteriaceae; g__Capnocytophaga; s__ochracea
776	17	23	14	54	34	56	17	38	k__Bacteria; p__Firmicutes; c__Clostridia; o__Clostridiales; f__Lachnospiraceae; g__Oribacterium; s__
842	125	123	57	88	49	69	71	100	k__Bacteria; p__Actinobacteria; c__Actinobacteria; o__Actinomycetales
852	47	41	31	31	26	78	49	63	k__Bacteria; p__Actinobacteria; c__Actinobacteria; o__Actinomycetales
854	1	15	3	11	18	27	5	28	k__Bacteria; p__Bacteroidetes; c__Bacteroidia; o__Bacteroidales; f__; g__; s__
883	1	5	10	6	4	4	6	7	k__Bacteria; p__Fusobacteria; c__Fusobacteria; o__Fusobacteriales; f__Fusobacteriaceae; g__Fusobacterium; s__
884	8	3	7	10	5	11	8	5	k__Bacteria; p__Actinobacteria; c__Actinobacteria; o__Actinomycetales; f__Actinomycetaceae; g__Parascardovia
900	2	4	2	5	3	6	5	3	k__Bacteria; p__Firmicutes; c__Clostridia; o__Clostridiales; f__Veillonellaceae; g__Veillonella
953	817	830	404	455	294	588	289	333	k__Bacteria; p__Proteobacteria; c__Gammaproteobacteria; o__Cardiobacteriales; f__Cardiobacteriaceae; g__Cardiobacterium; s__
978	1	21	2	5	3	7	6	10	k__Bacteria; p__Bacteroidetes; c__Bacteroidia; o__Bacteroidales; f__Prevotellaceae; g__Prevotella; s__
983	1	7	4	5	2	3	2	6	k__Bacteria; p__Proteobacteria; c__Epsilonproteobacteria; o__Campylobacterales; f__Campylobacteraceae; g__Campylobacter; s__rectus
1000	29	23	22	33	23	29	20	22	k__Bacteria; p__Bacteroidetes; c__Flavobacteriia; o__Flavobacteriales; f__Flavobacteriaceae; g__Capnocytophaga; s__
1003	89	113	237	111	95	197	83	137	k__Bacteria; p__Firmicutes; c__Clostridia; o__Clostridiales; f__Lachnospiraceae
1057	5	4	3	5	7	1	11	1	k__Bacteria; p__Firmicutes; c__Bacilli; o__Lactobacillales; f__Streptococcaceae
1089	1	3	5	2	5	5	2	1	k__Bacteria; p__Proteobacteria; c__Betaproteobacteria; o__Neisseriales; f__Neisseriaceae; g__Kingella; s__oralis
1095	7	2	6	5	2	3	9	2	k__Bacteria
1129	4	18	2	1	1	5	3	8	k__Bacteria; p__Proteobacteria; c__Betaproteobacteria; o__Burkholderiales; f__Comamonadaceae; g__Hylemonella; s__
1139	10	4	2	1	3	2	5	11	k__Bacteria; p__Actinobacteria; c__Actinobacteria; o__Actinomycetales; f__Micrococcaceae; g__Rothia; s__aeria
1151	6	1	1	1	1	2	5	1	k__Bacteria; p__Firmicutes; c__Bacilli; o__Lactobacillales; f__Streptococcaceae; g__Streptococcus
1153	6	6	4	10	2	9	9	11	k__Bacteria; p__Actinobacteria; c__Actinobacteria; o__Actinomycetales; f__Actinomycetaceae; g__Parascardovia; s__
1156	6	4	17	6	2	5	7	9	k__Bacteria; p__Spirochaetes; c__Spirochaetes; o__Spirochaetales; f__Spirochaetaceae; g__Treponema; s__
1212	82	100	182	136	207	222	156	180	k__Bacteria; p__Proteobacteria; c__Betaproteobacteria; o__Neisseriales; f__Neisseriaceae; g__Kingella
1222	3	4	4	3	2	5	4	3	k__Bacteria; p__Proteobacteria; c__Betaproteobacteria; o__Neisseriales; f__Neisseriaceae; g__Neisseria
1233	13	10	53	32	5	25	6	5	k__Bacteria; p__Firmicutes; c__Clostridia; o__Clostridiales; f__Veillonellaceae; g__Megasphaera; s__micronuciformis
1336	11	21	3	10	7	13	10	3	k__Bacteria; p__Actinobacteria; c__Actinobacteria; o__Actinomycetales; f__Corynebacteriaceae; g__Corynebacterium
1351	52	36	126	129	98	146	79	143	k__Bacteria; p__Fusobacteria; c__Fusobacteria; o__Fusobacteriales; f__Fusobacteriaceae; g__Fusobacterium; s__
1367	1	1	24	6	5	2	1	3	k__Bacteria; p__Bacteroidetes; c__Flavobacteriia; o__Flavobacteriales; f__Flavobacteriaceae; g__Capnocytophaga; s__
1394	4	5	3	3	5	3	4	6	k__Bacteria; p__Bacteroidetes; c__Flavobacteriia; o__Flavobacteriales; f__Flavobacteriaceae; g__Capnocytophaga; s__
1404	85	103	32	57	33	43	75	63	k__Bacteria; p__Actinobacteria; c__Actinobacteria; o__Actinomycetales
1405	301	459	729	509	381	228	307	303	k__Bacteria; p__Proteobacteria; c__Gammaproteobacteria; o__Pasteurellales; f__Pasteurellaceae; g__Aggregatibacter; s__
1421	374	252	83	88	75	224	229	206	k__Bacteria; p__Actinobacteria; c__Actinobacteria; o__Actinomycetales; f__Actinomycetaceae; g__; s__
1457	14	13	7	7	7	12	8	12	k__Bacteria; p__Actinobacteria; c__Actinobacteria; o__Actinomycetales; f__Corynebacteriaceae; g__Corynebacterium
1465	2	9	1	2	2	3	3	9	k__Bacteria; p__Actinobacteria; c__Actinobacteria; o__Actinomycetales; f__Micrococcaceae; g__Rothia; s__aeria
1475	5	3	4	7	5	6	9	11	k__Bacteria; p__Firmicutes; c__Bacilli; o__Lactobacillales; f__Streptococcaceae; g__Streptococcus
1507	6	3	2	3	2	3	8	4	k__Bacteria; p__Firmicutes; c__Bacilli; o__Lactobacillales; f__Streptococcaceae; g__Streptococcus
1509	38	25	15	144	10	113	112	135	k__Bacteria; p__Bacteroidetes; c__Bacteroidia; o__Bacteroidales; f__[Paraprevotellaceae]; g__[Prevotella]; s__tannerae
1530	14	17	8	3	10	11	19	16	k__Bacteria; p__Actinobacteria; c__Actinobacteria; o__Actinomycetales; f__Actinomycetaceae; g__Parascardovia; s__
1534	3	2	6	9	6	4	9	14	k__Bacteria; p__Firmicutes; c__Clostridia; o__Clostridiales; f__Veillonellaceae; g__Veillonella
1595	17	5	15	2	18	16	20	32	k__Bacteria; p__Proteobacteria; c__Betaproteobacteria; o__Neisseriales; f__Neisseriaceae; g__Neisseria; s__
1604	1188	1246	2191	1691	2023	1220	2718	1160	k__Bacteria; p__Firmicutes; c__Clostridia; o__Clostridiales; f__Veillonellaceae; g__Veillonella; s__parvula
1612	17	8	6	14	13	15	13	8	k__Bacteria; p__Actinobacteria; c__Actinobacteria; o__Actinomycetales; f__Actinomycetaceae; g__Parascardovia
1634	18	14	11	19	16	18	27	26	k__Bacteria; p__Actinobacteria; c__Actinobacteria; o__Actinomycetales; f__Actinomycetaceae; g__Parascardovia
1676	264	119	108	60	125	92	5	39	k__Bacteria; p__Fusobacteria; c__Fusobacteria; o__Fusobacteriales; f__Leptotrichiaceae; g__Leptotrichia; s__
1678	14	10	9	3	10	9	15	13	k__Bacteria; p__Actinobacteria; c__Actinobacteria; o__Actinomycetales; f__Actinomycetaceae; g__Parascardovia; s__
1726	3	1	4	8	3	1	4	4	k__Bacteria; p__Firmicutes; c__Bacilli; o__Lactobacillales; f__Streptococcaceae; g__Streptococcus; s__infantis
1792	2	3	4	2	9	6	4	12	k__Bacteria; p__Bacteroidetes; c__Flavobacteriia; o__Flavobacteriales; f__Flavobacteriaceae; g__Capnocytophaga; s__
1819	18	21	54	41	65	81	44	52	k__Bacteria; p__Proteobacteria; c__Betaproteobacteria; o__Neisseriales; f__Neisseriaceae; g__Kingella; s__oralis
1854	434	193	283	281	197	531	318	295	k__Bacteria; p__Proteobacteria; c__Betaproteobacteria; o__Neisseriales; f__Neisseriaceae; g__Neisseria; s__
1882	19	14	5	11	13	8	12	10	k__Bacteria; p__Actinobacteria; c__Actinobacteria; o__Actinomycetales; f__Micrococcaceae; g__Rothia
1918	2	9	6	5	8	8	3	5	k__Bacteria; p__Bacteroidetes; c__Flavobacteriia; o__Flavobacteriales; f__Flavobacteriaceae; g__Capnocytophaga; s__
1943	33	27	15	24	15	18	33	15	k__Bacteria; p__Actinobacteria; c__Actinobacteria; o__Actinomycetales; f__Actinomycetaceae; g__Parascardovia; s__
1952	12	10	36	49	48	69	6	23	k__Bacteria; p__Firmicutes; c__Clostridia; o__Clostridiales; f__Lachnospiraceae; g__Moryella; s__
1976	9	4	7	2	10	5	14	17	k__Bacteria; p__Proteobacteria; c__Betaproteobacteria; o__Neisseriales; f__Neisseriaceae
1982	36	38	35	18	50	29	48	34	k__Bacteria; p__Proteobacteria; c__Betaproteobacteria; o__Neisseriales; f__Neisseriaceae; g__Neisseria
1993	1	1	4	8	2	7	4	1	k__Bacteria; p__Bacteroidetes; c__Flavobacteriia; o__Flavobacteriales; f__Flavobacteriaceae; g__Capnocytophaga
2000	3	4	1	2	2	4	1	3	k__Bacteria; p__Bacteroidetes; c__Flavobacteriia; o__Flavobacteriales; f__Flavobacteriaceae; g__Capnocytophaga
2012	5	13	15	17	9	5	2	2	k__Bacteria; p__Fusobacteria; c__Fusobacteria; o__Fusobacteriales; f__Leptotrichiaceae; g__Leptotrichia; s__
2020	4	6	8	5	7	4	7	3	k__Bacteria; p__Firmicutes; c__Clostridia; o__Clostridiales; f__Veillonellaceae; g__Veillonella; s__parvula
2060	1	5	3	2	7	4	2	3	k__Bacteria; p__Proteobacteria; c__Gammaproteobacteria; o__Cardiobacteriales; f__Cardiobacteriaceae; g__Cardiobacterium; s__valvarum
2064	9	14	9	12	16	6	7	16	k__Bacteria; p__Firmicutes; c__Bacilli; o__Lactobacillales; f__Streptococcaceae; g__Streptococcus; s__infantis
2076	34	37	11	9	11	20	10	15	k__Bacteria; p__Actinobacteria; c__Actinobacteria; o__Actinomycetales; f__Corynebacteriaceae; g__Corynebacterium
2103	24	7	1	13	35	25	16	29	k__Bacteria; p__Bacteroidetes; c__Bacteroidia; o__Bacteroidales; f__Prevotellaceae; g__Prevotella; s__
2114	2	1	3	2	10	21	14	20	k__Bacteria; p__Firmicutes; c__Clostridia; o__Clostridiales; f__Clostridiaceae; g__; s__
2115	117	105	57	49	64	92	37	80	k__Bacteria; p__Bacteroidetes; c__Bacteroidia; o__Bacteroidales; f__Prevotellaceae; g__Prevotella
2131	3	15	9	2	3	4	8	19	k__Bacteria; p__Proteobacteria; c__Betaproteobacteria; o__Burkholderiales; f__Comamonadaceae; g__Hylemonella; s__
2197	5	6	4	8	13	4	17	10	k__Bacteria; p__Firmicutes; c__Bacilli; o__Lactobacillales; f__Streptococcaceae; g__Streptococcus
2202	2	5	1	2	2	1	7	6	k__Bacteria; p__Actinobacteria; c__Actinobacteria; o__Actinomycetales; f__Actinomycetaceae; g__Parascardovia; s__
2209	8	3	10	2	22	12	33	36	k__Bacteria; p__Proteobacteria; c__Betaproteobacteria; o__Neisseriales; f__Neisseriaceae
2220	5	4	4	4	11	15	5	3	k__Bacteria; p__Bacteroidetes; c__Bacteroidia; o__Bacteroidales; f__Porphyromonadaceae; g__Tannerella
2225	96	183	96	151	127	203	135	134	k__Bacteria; p__Fusobacteria; c__Fusobacteria; o__Fusobacteriales; f__Leptotrichiaceae; g__Leptotrichia; s__
2234	8	7	1	1	6	3	5	8	k__Bacteria; p__Actinobacteria; c__Actinobacteria; o__Actinomycetales; f__Micrococcaceae; g__Rothia
2243	4	3	1	5	6	1	6	4	k__Bacteria; p__Proteobacteria; c__Gammaproteobacteria; o__Pasteurellales; f__Pasteurellaceae
2299	3	16	2	6	5	13	11	16	k__Bacteria; p__Spirochaetes; c__Spirochaetes; o__Spirochaetales; f__Spirochaetaceae; g__Treponema; s__
2300	8	4	3	5	2	6	1	6	k__Bacteria; p__Proteobacteria; c__Gammaproteobacteria; o__Cardiobacteriales; f__Cardiobacteriaceae; g__Cardiobacterium; s__
2303	189	461	181	126	89	193	182	358	k__Bacteria; p__Proteobacteria; c__Betaproteobacteria; o__Burkholderiales; f__Comamonadaceae; g__Hylemonella; s__
2304	5	5	1	8	12	3	11	9	k__Bacteria; p__Actinobacteria; c__Actinobacteria; o__Actinomycetales; f__Micrococcaceae; g__Rothia; s__aeria
2319	3	1	1	2	1	1	5	6	k__Bacteria; p__Firmicutes; c__Bacilli; o__Lactobacillales; f__Streptococcaceae; g__Streptococcus; s__
2322	1	7	7	4	5	3	5	1	k__Bacteria; p__Proteobacteria; c__Betaproteobacteria; o__Neisseriales; f__Neisseriaceae; g__Neisseria; s__cinerea
2333	3	4	6	6	1	6	7	8	k__Bacteria; p__Spirochaetes; c__Spirochaetes; o__Spirochaetales; f__Spirochaetaceae; g__Treponema; s__
2347	26	10	9	4	9	3	13	10	k__Bacteria; p__Actinobacteria; c__Actinobacteria; o__Actinomycetales; f__Micrococcaceae; g__Rothia; s__mucilaginosa
2383	1320	585	288	397	613	212	1090	718	k__Bacteria; p__Proteobacteria; c__Betaproteobacteria; o__Burkholderiales; f__Burkholderiaceae; g__Lautropia; s__
2386	53	33	33	76	46	77	93	178	k__Bacteria; p__Bacteroidetes; c__Bacteroidia; o__Bacteroidales; f__Prevotellaceae; g__Prevotella; s__
2404	27	34	4	37	16	18	12	113	k__Bacteria; p__Bacteroidetes; c__Bacteroidia; o__Bacteroidales; f__[Paraprevotellaceae]; g__[Prevotella]; s__
2427	5	4	14	7	10	4	10	6	k__Bacteria; p__Firmicutes; c__Clostridia; o__Clostridiales; f__Veillonellaceae
2435	7	2	22	10	5	36	4	12	k__Bacteria; p__Bacteroidetes; c__Flavobacteriia; o__Flavobacteriales; f__Flavobacteriaceae; g__Capnocytophaga; s__
2439	65	53	27	34	63	108	42	176	k__Bacteria; p__Spirochaetes; c__Spirochaetes; o__Spirochaetales; f__Spirochaetaceae; g__Treponema; s__socranskii
2460	3	1	1	1	1	1	8	3	k__Bacteria; p__Actinobacteria; c__Actinobacteria; o__Actinomycetales; f__Micrococcaceae; g__Rothia
2522	78	40	40	39	97	34	203	85	k__Bacteria; p__Firmicutes; c__Bacilli; o__Lactobacillales; f__Streptococcaceae; g__Streptococcus; s__
2550	1	1	4	1	2	2	1	1	k__Bacteria; p__Proteobacteria; c__Betaproteobacteria; o__Neisseriales; f__Neisseriaceae
2562	6	3	7	5	14	6	19	18	k__Bacteria; p__Proteobacteria; c__Betaproteobacteria; o__Neisseriales; f__Neisseriaceae
2564	12	9	3	5	6	1	15	11	k__Bacteria; p__Actinobacteria; c__Actinobacteria; o__Actinomycetales; f__Corynebacteriaceae; g__Corynebacterium; s__durum
2572	174	47	76	71	206	35	4	43	k__Bacteria; p__Firmicutes; c__Clostridia; o__Clostridiales; f__Veillonellaceae
2584	5	2	1	2	3	3	2	3	k__Bacteria; p__Actinobacteria; c__Actinobacteria; o__Actinomycetales; f__Corynebacteriaceae; g__Corynebacterium
2588	90	69	84	65	10	123	53	51	k__Bacteria; p__Firmicutes; c__Bacilli; o__Lactobacillales; f__Streptococcaceae; g__Streptococcus; s__anginosus
2605	16	14	3	7	3	12	14	6	k__Bacteria; p__Actinobacteria; c__Actinobacteria; o__Actinomycetales; f__Actinomycetaceae; g__Parascardovia; s__
2658	41	40	35	47	32	41	28	33	k__Bacteria; p__Proteobacteria; c__Betaproteobacteria; o__Neisseriales; f__Neisseriaceae; g__Neisseria; s__cinerea
2682	2	1	1	3	1	2	2	3	k__Bacteria; p__Actinobacteria; c__Actinobacteria; o__Actinomycetales; f__Actinomycetaceae; g__Parascardovia
2687	2	2	9	4	1	2	2	5	k__Bacteria; p__Fusobacteria; c__Fusobacteria; o__Fusobacteriales; f__Fusobacteriaceae; g__Fusobacterium; s__
2692	4	3	4	10	1	5	1	8	k__Bacteria; p__Bacteroidetes; c__Flavobacteriia; o__Flavobacteriales; f__Flavobacteriaceae; g__Capnocytophaga; s__ochracea
2713	34	26	19	12	37	12	40	32	k__Bacteria; p__Proteobacteria; c__Betaproteobacteria; o__Neisseriales; f__Neisseriaceae
2757	4	10	6	3	4	6	5	12	k__Bacteria; p__Proteobacteria; c__Betaproteobacteria
2760	4	4	7	8	9	2	8	2	k__Bacteria; p__Firmicutes; c__Clostridia; o__Clostridiales; f__Veillonellaceae; g__Veillonella; s__dispar
2808	3	1	2	2	2	5	6	1	k__Bacteria; p__Bacteroidetes; c__Flavobacteriia; o__Flavobacteriales; f__Flavobacteriaceae; g__Capnocytophaga; s__
2815	4	3	2	1	3	3	4	2	k__Bacteria; p__Firmicutes; c__Bacilli; o__Lactobacillales; f__Streptococcaceae; g__Streptococcus
2865	5	7	2	7	2	1	9	5	k__Bacteria; p__Actinobacteria; c__Actinobacteria; o__Actinomycetales; f__Micrococcaceae; g__Rothia; s__aeria
2866	782	362	954	1014	210	505	1018	617	k__Bacteria; p__Bacteroidetes; c__Bacteroidia; o__Bacteroidales; f__Prevotellaceae; g__Prevotella; s__melaninogenica
2867	24	9	107	40	4	15	7	11	k__Bacteria; p__Bacteroidetes; c__Bacteroidia; o__Bacteroidales; f__Prevotellaceae; g__Prevotella; s__
2897	6	3	4	11	9	2	6	9	k__Bacteria; p__Firmicutes; c__Bacilli; o__Lactobacillales; f__Streptococcaceae; g__Streptococcus
2944	26	36	19	20	18	24	11	13	k__Bacteria; p__Fusobacteria; c__Fusobacteria; o__Fusobacteriales; f__Leptotrichiaceae; g__Leptotrichia
2951	8	5	2	2	2	2	2	3	k__Bacteria; p__Bacteroidetes; c__Flavobacteriia; o__Flavobacteriales; f__Flavobacteriaceae; g__Capnocytophaga; s__
2987	3	8	5	5	1	13	6	3	k__Bacteria; p__Bacteroidetes; c__Flavobacteriia; o__Flavobacteriales; f__Flavobacteriaceae; g__Capnocytophaga; s__ochracea
2995	2	1	3	7	2	1	4	2	k__Bacteria; p__Firmicutes; c__Clostridia; o__Clostridiales; f__Veillonellaceae
2997	6	2	4	4	4	5	18	19	k__Bacteria; p__Proteobacteria; c__Betaproteobacteria; o__Burkholderiales; f__Burkholderiaceae; g__Lautropia; s__
3007	1	1	2	2	3	1	4	3	k__Bacteria
3027	1	1	4	4	2	4	1	2	k__Bacteria; p__Bacteroidetes; c__Flavobacteriia; o__Flavobacteriales; f__Flavobacteriaceae; g__Capnocytophaga; s__ochracea
3059	13	5	2	3	5	4	8	2	k__Bacteria; p__Actinobacteria; c__Actinobacteria; o__Actinomycetales; f__Micrococcaceae; g__Rothia
3066	11	14	9	10	16	9	24	8	k__Bacteria; p__Firmicutes; c__Bacilli; o__Lactobacillales; f__Streptococcaceae
3081	1	2	2	7	3	3	1	1	k__Bacteria; p__Fusobacteria; c__Fusobacteria; o__Fusobacteriales; f__Fusobacteriaceae; g__Fusobacterium; s__
3094	2	12	7	6	2	4	4	6	k__Bacteria; p__Proteobacteria; c__Betaproteobacteria; o__Neisseriales; f__Neisseriaceae
3193	7	3	2	6	8	3	20	13	k__Bacteria; p__Proteobacteria; c__Betaproteobacteria; o__Burkholderiales; f__Burkholderiaceae; g__Lautropia; s__
3206	2	4	5	4	3	5	4	1	k__Bacteria; p__Proteobacteria; c__Betaproteobacteria; o__Neisseriales; f__Neisseriaceae; g__Eikenella; s__
3223	86	11	14	126	33	100	66	6	k__Bacteria; p__Actinobacteria; c__Actinobacteria; o__Actinomycetales; f__Actinomycetaceae; g__; s__
3225	4	14	11	12	2	18	4	6	k__Bacteria; p__Bacteroidetes; c__Flavobacteriia; o__Flavobacteriales; f__Flavobacteriaceae; g__Capnocytophaga; s__ochracea
3293	9	2	3	5	5	1	4	4	k__Bacteria; p__Fusobacteria; c__Fusobacteria; o__Fusobacteriales; f__Leptotrichiaceae; g__Leptotrichia; s__
3314	3	1	6	14	4	25	2	17	k__Bacteria; p__Fusobacteria; c__Fusobacteria; o__Fusobacteriales; f__Fusobacteriaceae; g__Fusobacterium; s__
3321	2915	2648	1681	2618	2274	3062	3602	2495	k__Bacteria; p__Actinobacteria; c__Actinobacteria; o__Actinomycetales; f__Actinomycetaceae; g__Parascardovia; s__
3350	10	10	8	6	6	7	8	8	k__Bacteria; p__Actinobacteria; c__Actinobacteria; o__Actinomycetales; f__Corynebacteriaceae; g__Corynebacterium
3371	6	2	5	3	1	3	3	2	k__Bacteria; p__Actinobacteria; c__Actinobacteria; o__Actinomycetales; f__Actinomycetaceae; g__Parascardovia; s__
3418	5	9	3	13	9	13	2	8	k__Bacteria; p__Actinobacteria; c__Actinobacteria; o__Actinomycetales; f__Corynebacteriaceae; g__Corynebacterium
3507	8	9	3	5	4	6	8	7	k__Bacteria; p__Actinobacteria; c__Actinobacteria; o__Actinomycetales; f__Micrococcaceae; g__Rothia
3510	269	74	154	191	174	133	49	45	k__Bacteria; p__Bacteroidetes; c__Flavobacteriia; o__Flavobacteriales; f__Flavobacteriaceae; g__Capnocytophaga
3512	113	63	225	180	154	191	102	234	k__Bacteria; p__Bacteroidetes; c__Flavobacteriia; o__Flavobacteriales; f__Flavobacteriaceae; g__Capnocytophaga
3680	24	31	139	41	31	42	105	29	k__Bacteria; p__Firmicutes; c__Clostridia; o__Clostridiales; f__Veillonellaceae; g__Veillonella; s__dispar
3729	54	39	20	24	16	44	16	50	k__Bacteria; p__Actinobacteria; c__Actinobacteria; o__Actinomycetales; f__Actinomycetaceae; g__Parascardovia; s__
3741	2	3	2	3	6	6	7	8	k__Bacteria; p__Fusobacteria; c__Fusobacteria; o__Fusobacteriales; f__Leptotrichiaceae; g__Leptotrichia; s__
3745	6	4	2	3	3	2	6	7	k__Bacteria; p__Actinobacteria; c__Actinobacteria; o__Actinomycetales; f__Micrococcaceae; g__Rothia
3811	11	27	17	16	19	22	30	12	k__Bacteria; p__TM7; c__TM7-3; o__; f__; g__; s__
3827	4	9	5	12	5	10	12	11	k__Bacteria; p__Actinobacteria; c__Actinobacteria; o__Actinomycetales; f__Corynebacteriaceae; g__Corynebacterium
3834	3	1	3	2	2	3	5	1	k__Bacteria; p__Actinobacteria; c__Actinobacteria; o__Actinomycetales; f__Actinomycetaceae; g__Parascardovia; s__
3870	2	2	5	1	2	5	1	2	k__Bacteria; p__Bacteroidetes; c__Flavobacteriia; o__Flavobacteriales; f__Flavobacteriaceae; g__Capnocytophaga; s__ochracea
3875	11	18	8	6	11	2	26	28	k__Bacteria; p__Actinobacteria; c__Actinobacteria; o__Actinomycetales; f__Corynebacteriaceae; g__Corynebacterium; s__
3879	134	71	131	70	37	83	56	55	k__Bacteria; p__Actinobacteria; c__Actinobacteria; o__Actinomycetales; f__Actinomycetaceae; g__Parascardovia; s__
3880	907	378	603	458	1497	377	827	1087	k__Bacteria; p__Proteobacteria; c__Gammaproteobacteria; o__Pasteurellales; f__Pasteurellaceae; g__Haemophilus; s__parainfluenzae
3894	74	114	92	56	105	30	73	97	k__Bacteria; p__Bacteroidetes; c__Flavobacteriia; o__Flavobacteriales; f__Flavobacteriaceae
3896	5	9	7	3	4	4	1	6	k__Bacteria; p__Actinobacteria; c__Actinobacteria; o__Actinomycetales
3927	10	8	6	3	2	7	1	8	k__Bacteria; p__Actinobacteria; c__Actinobacteria; o__Actinomycetales; f__Corynebacteriaceae; g__Corynebacterium
3930	9	15	8	8	3	12	3	6	k__Bacteria; p__Fusobacteria; c__Fusobacteria; o__Fusobacteriales; f__Leptotrichiaceae; g__Leptotrichia
3968	14	17	14	8	8	6	9	11	k__Bacteria; p__Proteobacteria; c__Betaproteobacteria; o__Neisseriales; f__Neisseriaceae
3976	7	6	1	5	1	1	1	3	k__Bacteria; p__Proteobacteria
3982	9	7	2	4	10	6	11	6	k__Bacteria; p__Actinobacteria; c__Actinobacteria; o__Actinomycetales; f__Micrococcaceae; g__Rothia
3986	5	3	21	8	12	12	3	5	k__Bacteria; p__Proteobacteria; c__Betaproteobacteria; o__Neisseriales; f__Neisseriaceae; g__Neisseria
3996	17	14	4	12	8	14	27	28	k__Bacteria; p__Actinobacteria; c__Actinobacteria; o__Actinomycetales; f__Micrococcaceae; g__Rothia
4025	1	2	11	2	1	8	7	2	k__Bacteria
4028	7	14	7	8	11	4	3	9	k__Bacteria; p__Proteobacteria; c__Betaproteobacteria; o__Neisseriales; f__Neisseriaceae
4079	121	122	131	166	103	161	94	148	k__Bacteria; p__Bacteroidetes; c__Bacteroidia; o__Bacteroidales; f__Prevotellaceae; g__Prevotella; s__
4116	5	3	1	2	4	1	1	3	k__Bacteria; p__Actinobacteria; c__Actinobacteria; o__Actinomycetales; f__Actinomycetaceae; g__Parascardovia; s__
4132	5	5	1	5	2	1	9	5	k__Bacteria; p__Actinobacteria; c__Actinobacteria; o__Actinomycetales; f__Micrococcaceae; g__Rothia; s__aeria
4148	3	5	7	5	7	4	5	3	k__Bacteria; p__Proteobacteria; c__Betaproteobacteria; o__Neisseriales; f__Neisseriaceae; g__Neisseria; s__cinerea
4157	16	11	11	29	28	37	10	48	k__Bacteria; p__Bacteroidetes; c__Bacteroidia; o__Bacteroidales; f__Prevotellaceae; g__Prevotella; s__
4160	1976	1834	2578	1779	4219	2134	1645	1501	k__Bacteria; p__Proteobacteria; c__Betaproteobacteria; o__Neisseriales; f__Neisseriaceae; g__Neisseria; s__
4174	20	15	4	13	13	5	15	11	k__Bacteria; p__Actinobacteria; c__Actinobacteria; o__Actinomycetales; f__Micrococcaceae; g__Rothia
4208	111	297	111	333	181	134	113	716	k__Bacteria; p__Bacteroidetes; c__Bacteroidia; o__Bacteroidales; f__Prevotellaceae; g__Prevotella; s__nigrescens
4238	1	2	6	5	1	2	1	4	k__Bacteria; p__Bacteroidetes; c__Flavobacteriia; o__Flavobacteriales; f__Flavobacteriaceae; g__Capnocytophaga; s__ochracea
4244	605	311	100	271	64	161	246	87	k__Bacteria; p__Actinobacteria; c__Actinobacteria; o__Actinomycetales; f__Propionibacteriaceae; g__; s__
4252	2	2	6	8	12	3	8	7	k__Bacteria; p__Firmicutes
4271	15	24	52	46	19	32	29	30	k__Bacteria; p__Fusobacteria; c__Fusobacteria; o__Fusobacteriales; f__Fusobacteriaceae; g__Fusobacterium; s__
4274	1	118	125	62	29	3	4	38	k__Bacteria; p__Bacteroidetes; c__Bacteroidia; o__Bacteroidales; f__[Paraprevotellaceae]; g__[Prevotella]; s__
4300	1	2	2	2	3	2	3	1	Unclassified
4347	1	5	2	2	2	2	5	2	k__Bacteria; p__Firmicutes; c__Bacilli; o__Lactobacillales; f__Aerococcaceae; g__Abiotrophia; s__
4348	3	5	5	5	7	2	6	17	k__Bacteria; p__Fusobacteria; c__Fusobacteria; o__Fusobacteriales; f__Fusobacteriaceae; g__Fusobacterium; s__
4364	21	21	58	66	22	47	12	35	k__Bacteria; p__Fusobacteria; c__Fusobacteria; o__Fusobacteriales; f__Fusobacteriaceae; g__Fusobacterium; s__
4385	20	14	10	12	5	18	10	27	k__Bacteria; p__Bacteroidetes; c__Bacteroidia; o__Bacteroidales; f__Prevotellaceae; g__Prevotella; s__
4387	21	32	151	84	39	34	21	204	k__Bacteria; p__Bacteroidetes; c__Flavobacteriia; o__Flavobacteriales; f__Flavobacteriaceae
4412	5	7	1	6	3	4	15	6	k__Bacteria; p__Actinobacteria; c__Actinobacteria; o__Actinomycetales; f__Micrococcaceae; g__Rothia
4429	10	5	3	10	16	1	5	1	k__Bacteria; p__Proteobacteria; c__Betaproteobacteria; o__Neisseriales; f__Neisseriaceae
4459	24	10	4	6	2	10	5	8	k__Bacteria; p__TM7; c__TM7-3; o__I025; f__Rs-045; g__; s__
4462	1	22	29	17	13	35	4	232	k__Bacteria; p__GN02; c__BD1-5; o__; f__; g__; s__
4470	2	1	3	2	3	3	2	7	k__Bacteria; p__Fusobacteria; c__Fusobacteria; o__Fusobacteriales; f__Leptotrichiaceae; g__Leptotrichia; s__
4494	2	3	8	6	8	7	4	5	k__Bacteria
4595	2	3	2	3	13	5	3	4	k__Bacteria; p__Firmicutes; c__Bacilli; o__Lactobacillales; f__Streptococcaceae; g__Streptococcus
4606	5	8	18	14	7	4	7	12	k__Bacteria; p__Fusobacteria; c__Fusobacteria; o__Fusobacteriales; f__Fusobacteriaceae; g__Fusobacterium; s__
4611	1	2	7	7	3	12	2	15	k__Bacteria; p__Fusobacteria; c__Fusobacteria; o__Fusobacteriales; f__Fusobacteriaceae; g__Fusobacterium; s__
4626	9	5	4	11	5	2	8	6	k__Bacteria; p__Actinobacteria; c__Actinobacteria; o__Actinomycetales; f__Actinomycetaceae
4643	143	418	376	220	312	391	535	524	k__Bacteria; p__Bacteroidetes; c__Flavobacteriia; o__Flavobacteriales; f__Flavobacteriaceae; g__Capnocytophaga; s__
4648	7	9	7	5	8	1	9	11	k__Bacteria; p__Actinobacteria; c__Actinobacteria; o__Actinomycetales; f__Micrococcaceae; g__Rothia; s__aeria
4667	3	6	4	1	12	2	3	2	k__Bacteria; p__Proteobacteria; c__Betaproteobacteria; o__Neisseriales; f__Neisseriaceae
4685	3	7	4	4	5	1	7	3	k__Bacteria; p__Proteobacteria; c__Gammaproteobacteria; o__Cardiobacteriales; f__Cardiobacteriaceae; g__Cardiobacterium; s__valvarum
4688	21	2	27	40	2	33	5	6	k__Bacteria; p__Proteobacteria; c__Alphaproteobacteria; o__Sphingomonadales; f__Sphingomonadaceae; g__Sphingomonas; s__
4758	2	1	3	7	2	3	6	4	k__Bacteria; p__Actinobacteria; c__Actinobacteria; o__Actinomycetales; f__Actinomycetaceae; g__Parascardovia
4761	15	23	41	30	15	23	30	28	k__Bacteria; p__Fusobacteria; c__Fusobacteria; o__Fusobacteriales; f__Fusobacteriaceae; g__Fusobacterium; s__
4779	4	2	1	1	1	1	3	1	k__Bacteria; p__Fusobacteria; c__Fusobacteria; o__Fusobacteriales; f__Fusobacteriaceae; g__Fusobacterium; s__
4828	10	15	36	30	11	32	15	25	k__Bacteria; p__Fusobacteria; c__Fusobacteria; o__Fusobacteriales; f__Fusobacteriaceae; g__Fusobacterium; s__
4838	506	837	678	398	591	644	523	554	k__Bacteria; p__Proteobacteria; c__Betaproteobacteria; o__Neisseriales; f__Neisseriaceae; g__Neisseria; s__
4854	15	6	6	10	17	14	29	11	k__Bacteria; p__Firmicutes; c__Bacilli; o__Lactobacillales; f__Streptococcaceae; g__Streptococcus
4892	3	2	1	1	2	1	1	1	k__Bacteria; p__Actinobacteria; c__Actinobacteria; o__Actinomycetales; f__Actinomycetaceae
4895	2	1	8	4	3	1	2	4	k__Bacteria; p__Bacteroidetes; c__Flavobacteriia; o__Flavobacteriales; f__Flavobacteriaceae; g__Capnocytophaga; s__ochracea
4923	25	10	9	23	32	17	63	27	k__Bacteria; p__Firmicutes; c__Bacilli; o__Lactobacillales; f__Streptococcaceae; g__Streptococcus
4931	55	41	62	72	45	47	38	66	k__Bacteria; p__Proteobacteria; c__Epsilonproteobacteria; o__Campylobacterales; f__Campylobacteraceae; g__Campylobacter
4952	159	23	34	61	26	31	1	20	k__Bacteria; p__Firmicutes; c__Bacilli; o__Lactobacillales; f__Streptococcaceae; g__Streptococcus; s__
4957	10	7	7	4	3	8	6	11	k__Bacteria; p__Actinobacteria; c__Actinobacteria; o__Actinomycetales; f__Actinomycetaceae; g__Parascardovia; s__
4963	53	30	37	49	16	47	16	23	k__Bacteria; p__TM7; c__TM7-3; o__; f__; g__; s__
4981	10	10	11	3	2	2	6	3	k__Bacteria; p__Actinobacteria; c__Actinobacteria; o__Actinomycetales; f__Corynebacteriaceae; g__Corynebacterium; s__
4988	3	8	9	7	1	10	10	8	k__Bacteria; p__Fusobacteria; c__Fusobacteria; o__Fusobacteriales; f__Fusobacteriaceae; g__Fusobacterium; s__
5010	146	57	25	76	63	95	58	69	k__Bacteria; p__Firmicutes; c__Clostridia; o__Clostridiales; f__Veillonellaceae; g__; s__
5031	4	2	4	4	2	1	3	2	k__Bacteria; p__Firmicutes; c__Bacilli; o__Lactobacillales; f__Streptococcaceae; g__Streptococcus
5052	8	5	3	6	4	5	9	21	k__Bacteria; p__Actinobacteria; c__Actinobacteria; o__Actinomycetales; f__Micrococcaceae; g__Rothia; s__aeria
5063	11	7	3	14	11	11	10	11	k__Bacteria; p__Actinobacteria; c__Actinobacteria; o__Actinomycetales; f__Actinomycetaceae; g__Parascardovia; s__
5074	3	5	6	2	1	10	3	3	k__Bacteria; p__Bacteroidetes; c__Flavobacteriia; o__Flavobacteriales; f__Flavobacteriaceae; g__Capnocytophaga
5079	49	45	15	36	34	26	53	52	k__Bacteria; p__Actinobacteria; c__Actinobacteria; o__Actinomycetales; f__Actinomycetaceae; g__Parascardovia; s__
5136	6	9	12	12	7	11	11	13	k__Bacteria; p__Fusobacteria; c__Fusobacteria; o__Fusobacteriales; f__Fusobacteriaceae; g__Fusobacterium; s__
5156	1	3	2	2	1	1	1	5	k__Bacteria; p__Actinobacteria; c__Actinobacteria; o__Actinomycetales; f__Micrococcaceae; g__Rothia; s__aeria
5161	7	8	8	9	7	4	7	12	k__Bacteria; p__Firmicutes; c__Bacilli; o__Lactobacillales; f__Streptococcaceae
5193	17	17	4	15	3	6	14	13	k__Bacteria; p__Actinobacteria; c__Actinobacteria; o__Actinomycetales; f__Corynebacteriaceae; g__Corynebacterium
5211	21	7	4	4	16	6	20	11	k__Bacteria; p__Proteobacteria; c__Betaproteobacteria; o__Neisseriales; f__Neisseriaceae
5212	2	8	2	1	3	6	12	4	k__Bacteria; p__Actinobacteria; c__Actinobacteria; o__Actinomycetales; f__Corynebacteriaceae; g__Corynebacterium
5260	3	5	3	3	1	1	2	4	k__Bacteria; p__Firmicutes; c__Bacilli; o__Lactobacillales; f__Streptococcaceae; g__Streptococcus
5263	17	17	4	17	26	20	19	20	k__Bacteria; p__Actinobacteria; c__Actinobacteria; o__Actinomycetales; f__Actinomycetaceae; g__Parascardovia; s__
5311	5	12	6	8	6	8	4	5	k__Bacteria; p__Firmicutes; c__Bacilli; o__Lactobacillales; f__Streptococcaceae; g__Streptococcus
5315	4	3	2	5	2	2	4	3	k__Bacteria; p__Proteobacteria; c__Betaproteobacteria; o__Neisseriales; f__Neisseriaceae; g__Neisseria; s__cinerea
5327	6	8	6	13	6	5	8	13	k__Bacteria; p__Actinobacteria; c__Actinobacteria; o__Actinomycetales; f__Actinomycetaceae; g__Parascardovia
5337	1	8	22	11	1	8	3	9	k__Bacteria; p__Fusobacteria; c__Fusobacteria; o__Fusobacteriales; f__Leptotrichiaceae; g__Leptotrichia; s__
5357	4	5	13	10	9	5	2	4	k__Bacteria; p__Proteobacteria; c__Gammaproteobacteria; o__Pasteurellales; f__Pasteurellaceae
5402	8	41	21	21	35	7	10	31	k__Bacteria; p__Bacteroidetes; c__Bacteroidia; o__Bacteroidales; f__[Paraprevotellaceae]; g__[Prevotella]; s__
5417	40	90	24	26	37	65	51	35	k__Bacteria; p__Proteobacteria; c__Gammaproteobacteria; o__Cardiobacteriales; f__Cardiobacteriaceae
5421	13	23	8	11	10	10	23	9	k__Bacteria; p__Actinobacteria; c__Actinobacteria; o__Actinomycetales; f__Actinomycetaceae
5436	2	4	1	2	2	1	4	4	k__Bacteria; p__Actinobacteria; c__Actinobacteria; o__Actinomycetales; f__Micrococcaceae; g__Rothia; s__aeria
5437	2	4	9	4	11	11	4	18	k__Bacteria; p__Bacteroidetes; c__Flavobacteriia; o__Flavobacteriales; f__Flavobacteriaceae; g__Capnocytophaga; s__
5440	1	1	6	3	5	4	2	7	k__Bacteria; p__Fusobacteria; c__Fusobacteria; o__Fusobacteriales; f__Leptotrichiaceae; g__Leptotrichia; s__
5465	2	6	2	2	1	1	3	2	k__Bacteria; p__Proteobacteria; c__Betaproteobacteria; o__Burkholderiales; f__Comamonadaceae
5468	13	14	29	26	30	24	40	17	k__Bacteria; p__Firmicutes; c__Clostridia; o__Clostridiales; f__Veillonellaceae; g__Veillonella; s__dispar
5476	4973	5464	2961	3285	2713	3871	3692	3144	k__Bacteria; p__Actinobacteria; c__Actinobacteria; o__Actinomycetales; f__Corynebacteriaceae; g__Corynebacterium; s__
5498	34	15	41	20	11	38	32	11	k__Bacteria; p__Firmicutes; c__Clostridia; o__Coriobacteriales; f__Coriobacteriaceae; g__Atopobium; s__
5524	5	9	2	1	8	1	11	15	k__Bacteria; p__Firmicutes; c__Bacilli; o__Lactobacillales; f__Streptococcaceae; g__Streptococcus
5533	18	23	15	12	24	27	13	32	k__Bacteria; p__Bacteroidetes; c__Flavobacteriia; o__Flavobacteriales; f__Flavobacteriaceae; g__Capnocytophaga; s__
5537	4	10	8	3	5	4	5	3	k__Bacteria; p__Actinobacteria; c__Actinobacteria; o__Actinomycetales; f__Corynebacteriaceae; g__Corynebacterium
5546	5	6	7	2	8	2	3	5	k__Bacteria; p__Proteobacteria; c__Betaproteobacteria; o__Neisseriales; f__Neisseriaceae
5550	6	7	3	6	2	9	11	7	k__Bacteria; p__Proteobacteria; c__Betaproteobacteria; o__Neisseriales; f__Neisseriaceae
5556	6	11	3	5	3	11	15	5	k__Bacteria; p__Actinobacteria; c__Actinobacteria; o__Actinomycetales; f__Actinomycetaceae; g__Parascardovia; s__
5559	17	12	3	6	7	5	10	14	k__Bacteria; p__Actinobacteria; c__Actinobacteria; o__Actinomycetales; f__Corynebacteriaceae; g__Corynebacterium; s__durum
5568	3	3	6	7	1	3	2	2	k__Bacteria; p__Proteobacteria; c__Betaproteobacteria; o__Neisseriales; f__Neisseriaceae
5579	9	11	1	2	2	3	3	5	k__Bacteria; p__Actinobacteria; c__Actinobacteria; o__Actinomycetales; f__Corynebacteriaceae; g__Corynebacterium
5638	11	30	6	7	3	8	11	11	k__Bacteria; p__Actinobacteria; c__Actinobacteria; o__Actinomycetales; f__Propionibacteriaceae; g__; s__
5668	29	9	5	2	3	13	1	15	k__Bacteria; p__Firmicutes; c__Clostridia; o__Coriobacteriales; f__Coriobacteriaceae
5673	4	2	6	1	2	5	9	11	k__Bacteria; p__Bacteroidetes; c__Flavobacteriia; o__Flavobacteriales; f__Flavobacteriaceae; g__Capnocytophaga; s__ochracea
5707	2	1	8	1	1	2	1	1	k__Bacteria; p__Fusobacteria; c__Fusobacteria; o__Fusobacteriales; f__Fusobacteriaceae; g__Fusobacterium; s__
5715	2	2	3	7	1	2	2	4	k__Bacteria; p__Actinobacteria; c__Actinobacteria; o__Actinomycetales; f__Corynebacteriaceae; g__Corynebacterium
5739	90	87	64	92	41	139	24	69	k__Bacteria; p__Actinobacteria; c__Actinobacteria; o__Actinomycetales; f__Actinomycetaceae; g__Parascardovia; s__
5753	153	119	35	99	108	87	148	163	k__Bacteria; p__Actinobacteria; c__Actinobacteria; o__Actinomycetales; f__Micrococcaceae; g__Rothia; s__aeria
5770	4	2	5	6	3	6	4	7	k__Bacteria; p__Fusobacteria; c__Fusobacteria; o__Fusobacteriales; f__Fusobacteriaceae; g__Fusobacterium; s__
5791	2	3	6	1	1	2	1	1	k__Bacteria; p__Fusobacteria; c__Fusobacteria; o__Fusobacteriales; f__Leptotrichiaceae; g__Leptotrichia
5834	6	4	4	6	2	2	10	7	k__Bacteria; p__Actinobacteria; c__Actinobacteria; o__Actinomycetales; f__Micrococcaceae; g__Rothia; s__aeria
5848	1	1	1	1	3	2	9	5	k__Bacteria; p__Bacteroidetes; c__Flavobacteriia; o__Flavobacteriales; f__Flavobacteriaceae; g__Capnocytophaga
5858	2	5	2	1	1	3	4	2	k__Bacteria; p__Fusobacteria; c__Fusobacteria; o__Fusobacteriales; f__Leptotrichiaceae; g__Leptotrichia
5876	6	36	14	49	8	22	16	19	k__Bacteria; p__Firmicutes; c__Clostridia; o__Clostridiales; f__Peptococcaceae; g__Peptococcus; s__
5881	690	800	173	349	383	251	686	530	k__Bacteria; p__Actinobacteria; c__Actinobacteria; o__Actinomycetales; f__Corynebacteriaceae; g__Corynebacterium; s__durum
5898	4	1	8	3	1	2	4	5	k__Bacteria; p__Fusobacteria; c__Fusobacteria; o__Fusobacteriales; f__Leptotrichiaceae; g__Leptotrichia; s__buccalis
5906	3	6	5	5	6	5	7	8	k__Bacteria; p__Bacteroidetes; c__Flavobacteriia; o__Flavobacteriales; f__Flavobacteriaceae; g__Capnocytophaga
5914	106	99	125	247	48	51	72	53	k__Bacteria; p__Actinobacteria; c__Actinobacteria; o__Actinomycetales; f__Actinomycetaceae; g__Actinomyces; s__
5930	84	67	54	43	81	51	51	51	k__Bacteria; p__Proteobacteria; c__Betaproteobacteria; o__Neisseriales; f__Neisseriaceae
5949	24	8	54	66	19	37	34	33	k__Bacteria; p__Firmicutes; c__Clostridia; o__Clostridiales; f__Lachnospiraceae; g__Moryella; s__
5977	32	17	30	32	32	45	27	32	k__Bacteria; p__Bacteroidetes; c__Flavobacteriia; o__Flavobacteriales; f__Flavobacteriaceae; g__Capnocytophaga; s__ochracea
6003	8	12	4	7	6	7	23	20	k__Bacteria; p__Actinobacteria; c__Actinobacteria; o__Actinomycetales; f__Micrococcaceae; g__Rothia; s__aeria
6020	18	13	10	42	35	29	2	28	k__Bacteria; p__Fusobacteria; c__Fusobacteria; o__Fusobacteriales; f__Leptotrichiaceae; g__Leptotrichia; s__
6049	1	3	8	2	6	4	4	1	k__Bacteria; p__Proteobacteria; c__Betaproteobacteria; o__Neisseriales; f__Neisseriaceae; g__Neisseria; s__cinerea
6060	4	4	3	4	1	2	3	2	k__Bacteria; p__Firmicutes; c__Bacilli; o__Lactobacillales; f__Streptococcaceae; g__Streptococcus; s__infantis
6062	2	7	13	5	3	11	1	6	k__Bacteria; p__Fusobacteria; c__Fusobacteria; o__Fusobacteriales
6085	1219	1827	4336	3597	2291	3720	2158	3091	k__Bacteria; p__Fusobacteria; c__Fusobacteria; o__Fusobacteriales; f__Fusobacteriaceae; g__Fusobacterium; s__
6095	2	1	5	3	3	4	1	1	k__Bacteria; p__Fusobacteria; c__Fusobacteria; o__Fusobacteriales; f__Fusobacteriaceae; g__Fusobacterium; s__
6096	24	22	9	25	43	18	48	33	k__Bacteria; p__Firmicutes; c__Bacilli; o__Lactobacillales; f__Streptococcaceae
6134	5	21	15	20	17	17	5	21	k__Bacteria; p__Bacteroidetes; c__Bacteroidia; o__Bacteroidales; f__Prevotellaceae; g__Prevotella; s__
6151	4	3	1	1	2	3	3	6	k__Bacteria; p__Proteobacteria; c__Betaproteobacteria; o__Neisseriales; f__Neisseriaceae
6185	1	5	2	1	1	1	2	2	k__Bacteria; p__Actinobacteria; c__Actinobacteria; o__Actinomycetales; f__Corynebacteriaceae; g__Corynebacterium
6214	6	2	8	12	7	26	10	29	k__Bacteria; p__Spirochaetes; c__Spirochaetes; o__Spirochaetales; f__Spirochaetaceae; g__Treponema
6247	4	7	4	14	17	7	34	23	k__Bacteria; p__Firmicutes; c__Bacilli; o__Lactobacillales; f__Streptococcaceae; g__Streptococcus
6312	4	2	1	2	3	3	7	9	k__Bacteria; p__Firmicutes; c__Bacilli; o__Lactobacillales; f__Streptococcaceae
6319	5	2	2	3	18	2	8	12	k__Bacteria; p__Proteobacteria; c__Gammaproteobacteria; o__Pasteurellales; f__Pasteurellaceae
6345	1394	1518	1975	1530	2092	1702	1310	1650	k__Bacteria; p__Bacteroidetes; c__Flavobacteriia; o__Flavobacteriales; f__Flavobacteriaceae; g__Capnocytophaga; s__
6365	9	17	44	14	8	10	6	6	k__Bacteria; p__Fusobacteria; c__Fusobacteria; o__Fusobacteriales; f__Leptotrichiaceae; g__Leptotrichia
6366	53	47	34	2	11	1	1	2	k__Bacteria; p__Proteobacteria; c__Betaproteobacteria; o__Burkholderiales; f__Oxalobacteraceae
6381	13	6	15	5	13	18	12	20	k__Bacteria; p__Bacteroidetes; c__Flavobacteriia; o__Flavobacteriales; f__Flavobacteriaceae; g__Capnocytophaga; s__
6392	22	17	6	17	19	2	23	12	k__Bacteria; p__Actinobacteria; c__Actinobacteria; o__Actinomycetales; f__Micrococcaceae; g__Rothia
6400	78	52	119	94	91	111	136	130	k__Bacteria; p__Firmicutes; c__Clostridia; o__Clostridiales; f__Lachnospiraceae
6422	1	5	2	6	3	9	9	2	k__Bacteria; p__Firmicutes
6451	4	10	6	3	5	7	8	6	k__Bacteria; p__Proteobacteria; c__Betaproteobacteria; o__Neisseriales; f__Neisseriaceae
6469	8	2	1	2	2	6	2	2	k__Bacteria; p__Actinobacteria; c__Actinobacteria; o__Actinomycetales; f__Actinomycetaceae; g__Parascardovia; s__
6471	165	145	148	221	105	209	101	150	k__Bacteria; p__Firmicutes; c__Clostridia; o__Clostridiales; f__Veillonellaceae; g__Selenomonas
6475	1	2	1	1	9	2	1	4	k__Bacteria; p__Proteobacteria; c__Betaproteobacteria; o__Neisseriales; f__Neisseriaceae; g__Kingella; s__oralis
6547	7	14	35	18	7	26	15	36	k__Bacteria; p__Fusobacteria; c__Fusobacteria; o__Fusobacteriales; f__Fusobacteriaceae; g__Fusobacterium; s__
6559	153	64	91	48	227	64	180	105	k__Bacteria; p__Firmicutes; c__Bacilli; o__Lactobacillales; f__Aerococcaceae; g__Abiotrophia; s__
6569	14	5	16	16	9	21	8	15	k__Bacteria; p__Fusobacteria; c__Fusobacteria; o__Fusobacteriales; f__Leptotrichiaceae; g__Leptotrichia; s__
6570	2	2	4	1	4	1	3	1	k__Bacteria; p__Firmicutes; c__Clostridia; o__Clostridiales; f__Veillonellaceae
6571	2	6	1	1	6	2	2	3	k__Bacteria; p__Actinobacteria; c__Actinobacteria; o__Actinomycetales; f__Micrococcaceae; g__Rothia
6577	9	3	3	5	9	6	5	8	k__Bacteria; p__Actinobacteria; c__Actinobacteria; o__Actinomycetales; f__Actinomycetaceae; g__Parascardovia; s__
6585	15	11	8	16	3	9	13	11	k__Bacteria; p__Actinobacteria; c__Actinobacteria; o__Actinomycetales; f__Corynebacteriaceae; g__Corynebacterium
6611	35	44	14	148	16	120	94	108	k__Bacteria; p__Bacteroidetes; c__Bacteroidia; o__Bacteroidales; f__[Paraprevotellaceae]; g__[Prevotella]; s__tannerae
6616	80	93	117	118	94	190	81	170	k__Bacteria; p__Proteobacteria; c__Epsilonproteobacteria; o__Campylobacterales; f__Campylobacteraceae; g__Campylobacter; s__
6662	4	3	1	2	4	1	10	2	k__Bacteria; p__Firmicutes; c__Bacilli; o__Lactobacillales; f__Streptococcaceae; g__Streptococcus
6678	7	1	6	2	20	7	6	5	k__Bacteria; p__Proteobacteria; c__Betaproteobacteria; o__Neisseriales; f__Neisseriaceae; g__Neisseria
6683	2	4	2	2	7	2	1	3	k__Bacteria; p__Firmicutes; c__Clostridia; o__Clostridiales; f__Veillonellaceae
6687	35	31	72	86	69	129	57	135	k__Bacteria; p__Fusobacteria; c__Fusobacteria; o__Fusobacteriales; f__Fusobacteriaceae; g__Fusobacterium; s__
6688	8	8	1	4	3	8	8	7	k__Bacteria; p__Actinobacteria; c__Actinobacteria; o__Actinomycetales; f__Actinomycetaceae
6709	246	229	581	315	177	367	260	288	k__Bacteria; p__Fusobacteria; c__Fusobacteria; o__Fusobacteriales; f__Leptotrichiaceae; g__Leptotrichia; s__
6719	1	1	3	4	4	11	3	13	k__Bacteria; p__TM7; c__TM7-3; o__CW040; f__F16; g__; s__
6720	3	1	2	2	1	3	9	1	k__Bacteria; p__Tenericutes; c__Mollicutes; o__Acholeplasmatales; f__Acholeplasmataceae
6731	4	13	3	3	7	1	8	8	k__Bacteria; p__Actinobacteria; c__Actinobacteria; o__Actinomycetales; f__Corynebacteriaceae; g__Corynebacterium; s__durum
6756	2	2	4	1	2	1	2	3	k__Bacteria; p__Proteobacteria; c__Gammaproteobacteria; o__Pasteurellales; f__Pasteurellaceae; g__Aggregatibacter; s__segnis
6771	976	752	747	804	1051	736	1603	1295	k__Bacteria; p__Firmicutes; c__Bacilli; o__Lactobacillales; f__Streptococcaceae; g__Streptococcus; s__
6792	4	4	1	5	4	5	3	1	k__Bacteria; p__Proteobacteria; c__Gammaproteobacteria; o__Cardiobacteriales; f__Cardiobacteriaceae; g__Cardiobacterium; s__valvarum
6843	7	2	2	4	4	5	6	3	k__Bacteria; p__Actinobacteria; c__Actinobacteria; o__Actinomycetales; f__Actinomycetaceae; g__Parascardovia
6874	2	11	8	24	7	13	8	25	k__Bacteria; p__Firmicutes; c__Clostridia; o__Clostridiales; f__Peptostreptococcaceae; g__Peptostreptococcus
6877	5	7	4	5	5	7	8	4	k__Bacteria; p__Bacteroidetes; c__Flavobacteriia; o__Flavobacteriales; f__Flavobacteriaceae; g__Capnocytophaga; s__ochracea
6882	8	3	10	7	12	6	16	7	k__Bacteria; p__Firmicutes; c__Clostridia; o__Clostridiales; f__Veillonellaceae; g__Veillonella
6885	5	4	5	10	2	5	7	3	k__Bacteria; p__Actinobacteria; c__Actinobacteria; o__Actinomycetales; f__Actinomycetaceae; g__Parascardovia; s__
6898	6	5	5	4	5	9	9	3	k__Bacteria; p__Firmicutes; c__Clostridia; o__Clostridiales; f__Veillonellaceae; g__Veillonella
6911	5	14	1	5	2	5	3	2	k__Bacteria
6912	27	36	17	24	3	5	7	4	k__Bacteria; p__Proteobacteria; c__Gammaproteobacteria; o__Pasteurellales; f__Pasteurellaceae; g__Aggregatibacter; s__
6940	3	7	17	26	9	46	39	19	k__Bacteria; p__Firmicutes; c__Clostridia; o__Clostridiales; f__Clostridiaceae; g__; s__
6970	1	2	1	5	1	4	1	1	k__Bacteria; p__Bacteroidetes; c__Bacteroidia; o__Bacteroidales; f__Prevotellaceae; g__Prevotella; s__
6980	2	1	10	6	16	15	10	15	k__Bacteria; p__Firmicutes; c__Clostridia; o__Clostridiales; f__Peptostreptococcaceae; g__Filifactor; s__
6995	3	4	9	12	5	7	3	7	k__Bacteria; p__Fusobacteria; c__Fusobacteria; o__Fusobacteriales; f__Fusobacteriaceae; g__Fusobacterium; s__
7037	3	9	9	5	11	11	14	11	k__Bacteria; p__Firmicutes; c__Clostridia; o__Clostridiales; f__Veillonellaceae; g__Veillonella; s__dispar
7058	4	3	5	4	43	1	12	4	k__Bacteria; p__Proteobacteria; c__Betaproteobacteria; o__Neisseriales; f__Neisseriaceae; g__Neisseria; s__
7083	5	3	8	1	3	2	7	3	k__Bacteria; p__Firmicutes; c__Bacilli; o__Lactobacillales; f__Streptococcaceae; g__Streptococcus; s__infantis
7110	63	30	15	27	23	28	32	27	k__Bacteria; p__Actinobacteria; c__Actinobacteria; o__Actinomycetales; f__Corynebacteriaceae; g__Corynebacterium
7127	9	4	9	13	13	33	18	39	k__Bacteria; p__Bacteroidetes; c__Bacteroidia; o__Bacteroidales; f__Porphyromonadaceae; g__Porphyromonas; s__endodontalis
7145	5	5	3	4	2	1	1	3	k__Bacteria; p__Proteobacteria; c__Betaproteobacteria; o__Neisseriales; f__Neisseriaceae
7186	14	7	5	6	1	4	9	4	k__Bacteria; p__Actinobacteria; c__Actinobacteria; o__Actinomycetales; f__Propionibacteriaceae
7243	2	5	11	4	16	1	6	10	k__Bacteria; p__Proteobacteria; c__Gammaproteobacteria; o__Pasteurellales; f__Pasteurellaceae; g__Aggregatibacter; s__
7244	4	6	2	2	2	4	5	1	k__Bacteria; p__Proteobacteria; c__Gammaproteobacteria; o__Cardiobacteriales; f__Cardiobacteriaceae; g__Cardiobacterium; s__
7275	14	16	5	29	60	35	25	54	k__Bacteria; p__Bacteroidetes; c__Bacteroidia; o__Bacteroidales; f__Prevotellaceae; g__Prevotella; s__
7311	40	10	17	16	48	16	28	36	k__Bacteria; p__Proteobacteria; c__Gammaproteobacteria; o__Pasteurellales; f__Pasteurellaceae
7321	11	13	3	5	7	6	8	8	k__Bacteria; p__Actinobacteria; c__Actinobacteria; o__Actinomycetales; f__Micrococcaceae; g__Rothia
7323	6	2	2	4	5	2	4	2	k__Bacteria; p__Actinobacteria; c__Actinobacteria; o__Actinomycetales; f__Actinomycetaceae; g__Parascardovia; s__
7335	1	7	6	11	4	3	5	3	k__Bacteria; p__Firmicutes; c__Clostridia; o__Clostridiales; f__Veillonellaceae; g__Veillonella
7357	1	1	1	2	2	1	2	1	k__Bacteria; p__Bacteroidetes; c__Flavobacteriia; o__Flavobacteriales; f__Flavobacteriaceae; g__Capnocytophaga; s__ochracea
7365	14	7	4	17	17	4	7	2	k__Bacteria; p__Firmicutes; c__Bacilli; o__Gemellales; f__Gemellaceae
7370	3	9	6	2	12	2	11	7	k__Bacteria; p__Proteobacteria; c__Betaproteobacteria; o__Neisseriales; f__Neisseriaceae
7371	12	26	34	23	23	18	7	20	k__Bacteria; p__Proteobacteria; c__Betaproteobacteria; o__Neisseriales; f__Neisseriaceae; g__Eikenella; s__
7395	3	16	13	24	13	26	12	15	k__Bacteria; p__Fusobacteria; c__Fusobacteria; o__Fusobacteriales; f__Fusobacteriaceae; g__Fusobacterium; s__
7398	16	13	28	9	9	8	11	5	k__Bacteria; p__Actinobacteria; c__Actinobacteria; o__Actinomycetales; f__Corynebacteriaceae; g__Corynebacterium; s__
7409	8	10	1	6	5	2	8	4	k__Bacteria; p__Actinobacteria; c__Actinobacteria; o__Actinomycetales
7420	32	89	44	94	25	33	110	104	k__Bacteria; p__Bacteroidetes; c__Bacteroidia; o__Bacteroidales; f__[Paraprevotellaceae]; g__[Prevotella]; s__
7430	8	22	7	7	8	36	7	6	k__Bacteria; p__Proteobacteria; c__Alphaproteobacteria; o__Rickettsiales; f__Pelagibacteraceae; g__; s__
7433	36	27	44	23	39	17	26	51	k__Bacteria; p__Bacteroidetes; c__Flavobacteriia; o__Flavobacteriales; f__Flavobacteriaceae; g__Capnocytophaga; s__
7442	4	2	2	4	8	3	3	3	k__Bacteria; p__Actinobacteria; c__Actinobacteria; o__Actinomycetales; f__Actinomycetaceae
7456	17	16	16	6	7	5	3	9	k__Bacteria; p__Bacteroidetes; c__Flavobacteriia; o__Flavobacteriales; f__Flavobacteriaceae; g__Capnocytophaga; s__
7463	3	7	1	1	4	4	8	7	k__Bacteria; p__Bacteroidetes; c__Flavobacteriia; o__Flavobacteriales; f__Flavobacteriaceae; g__Capnocytophaga
7477	6	4	1	3	6	5	3	5	k__Bacteria; p__Proteobacteria; c__Epsilonproteobacteria; o__Campylobacterales; f__Campylobacteraceae; g__Campylobacter
7547	5	1	5	2	7	3	11	8	k__Bacteria; p__Actinobacteria; c__Actinobacteria; o__Actinomycetales; f__Micrococcaceae; g__Rothia; s__aeria
7557	51	27	57	13	140	46	97	107	k__Bacteria; p__Proteobacteria; c__Betaproteobacteria; o__Neisseriales; f__Neisseriaceae; g__Neisseria; s__
7570	7	7	1	1	3	4	2	7	k__Bacteria; p__Actinobacteria; c__Actinobacteria; o__Actinomycetales; f__Actinomycetaceae; g__; s__
7587	1	4	2	1	2	2	1	2	k__Bacteria; p__Actinobacteria; c__Actinobacteria; o__Actinomycetales; f__Micrococcaceae; g__Rothia
7612	3	2	3	3	3	2	4	4	k__Bacteria; p__Actinobacteria; c__Actinobacteria; o__Actinomycetales; f__Micrococcaceae; g__Rothia; s__aeria
7618	3	12	2	4	6	6	7	3	k__Bacteria; p__Actinobacteria; c__Actinobacteria; o__Actinomycetales; f__Actinomycetaceae; g__Parascardovia
7620	14	37	36	53	66	96	16	63	k__Bacteria; p__Bacteroidetes; c__Bacteroidia; o__Bacteroidales; f__; g__; s__
7637	2	6	21	9	7	9	29	6	k__Bacteria; p__Firmicutes; c__Clostridia; o__Clostridiales; f__Veillonellaceae
7683	4	1	2	5	4	4	10	5	k__Bacteria; p__Firmicutes; c__Clostridia; o__Clostridiales; f__Veillonellaceae; g__Veillonella; s__dispar
7707	4	3	4	1	1	5	4	6	k__Bacteria; p__Firmicutes; c__Clostridia; o__Clostridiales; f__Veillonellaceae; g__Veillonella; s__dispar
7715	21	11	17	16	26	16	35	16	k__Bacteria; p__Firmicutes; c__Clostridia; o__Clostridiales; f__Veillonellaceae; g__Veillonella; s__dispar
7768	96	91	41	51	35	67	73	57	k__Bacteria; p__Actinobacteria; c__Actinobacteria; o__Actinomycetales; f__Corynebacteriaceae; g__Corynebacterium; s__
7774	10	6	2	5	8	5	4	9	k__Bacteria; p__Actinobacteria; c__Actinobacteria; o__Actinomycetales; f__Micrococcaceae; g__Rothia
7796	26	8	31	26	11	59	7	13	k__Bacteria; p__Firmicutes; c__Clostridia; o__Clostridiales; f__Lachnospiraceae; g__Oribacterium; s__
7812	18	18	6	11	8	2	33	18	k__Bacteria; p__Actinobacteria; c__Actinobacteria; o__Actinomycetales; f__Corynebacteriaceae; g__Corynebacterium
7824	4	11	5	7	14	2	8	3	k__Bacteria; p__Firmicutes; c__Clostridia; o__Clostridiales; f__Veillonellaceae; g__Veillonella; s__parvula
7832	49	17	39	16	96	22	75	58	k__Bacteria; p__Proteobacteria; c__Betaproteobacteria; o__Neisseriales; f__Neisseriaceae; g__Neisseria; s__
7848	10	30	8	12	6	5	8	8	k__Bacteria; p__Actinobacteria; c__Actinobacteria; o__Actinomycetales; f__Micrococcaceae; g__Rothia
7861	14	13	19	17	52	64	43	95	k__Bacteria; p__Spirochaetes; c__Spirochaetes; o__Spirochaetales; f__Spirochaetaceae; g__Treponema; s__
7911	15	16	30	8	57	19	65	43	k__Bacteria; p__Proteobacteria; c__Betaproteobacteria; o__Neisseriales; f__Neisseriaceae; g__Neisseria; s__
7940	8	4	14	1	12	15	13	9	k__Bacteria; p__Bacteroidetes; c__Flavobacteriia; o__Flavobacteriales; f__Flavobacteriaceae; g__Capnocytophaga; s__
7941	10	4	5	3	10	7	10	12	k__Bacteria; p__Proteobacteria; c__Betaproteobacteria; o__Neisseriales; f__Neisseriaceae
7945	2	1	4	3	4	2	1	2	k__Bacteria; p__Proteobacteria; c__Betaproteobacteria; o__Neisseriales; f__Neisseriaceae; g__Eikenella; s__
7955	12	16	12	14	7	2	5	6	k__Bacteria; p__Actinobacteria; c__Actinobacteria; o__Actinomycetales; f__Actinomycetaceae; g__Parascardovia; s__
7978	408	175	290	99	789	245	564	490	k__Bacteria; p__Proteobacteria; c__Betaproteobacteria; o__Neisseriales; f__Neisseriaceae; g__Neisseria; s__
8002	6	19	5	1	1	1	4	4	k__Bacteria; p__Actinobacteria; c__Actinobacteria; o__Actinomycetales; f__Actinomycetaceae; g__; s__
8033	2	10	2	2	1	2	4	1	k__Bacteria; p__Actinobacteria; c__Actinobacteria; o__Actinomycetales; f__Micrococcaceae; g__Rothia
8038	2	3	2	2	1	3	6	3	k__Bacteria; p__Actinobacteria; c__Actinobacteria; o__Actinomycetales; f__Micrococcaceae; g__Rothia; s__aeria
8056	31	15	36	22	57	15	23	31	k__Bacteria; p__Bacteroidetes; c__Flavobacteriia; o__Flavobacteriales; f__Flavobacteriaceae; g__Capnocytophaga; s__
8066	3	1	10	1	4	3	1	2	k__Bacteria; p__Proteobacteria; c__Betaproteobacteria; o__Neisseriales; f__Neisseriaceae; g__Neisseria; s__cinerea
8078	3	6	1	2	5	2	4	8	k__Bacteria; p__Actinobacteria; c__Actinobacteria; o__Actinomycetales; f__Micrococcaceae; g__Rothia; s__aeria
8087	5	11	5	11	4	4	5	3	k__Bacteria; p__Actinobacteria; c__Actinobacteria; o__Actinomycetales; f__Actinomycetaceae; g__Parascardovia; s__
8088	9	4	14	9	24	10	3	13	k__Bacteria; p__Firmicutes; c__Clostridia; o__Clostridiales; f__Veillonellaceae; g__; s__
8097	4	10	2	2	2	3	6	7	k__Bacteria; p__Actinobacteria; c__Actinobacteria; o__Actinomycetales; f__Micrococcaceae; g__Rothia
8100	2	10	18	5	3	14	5	8	k__Bacteria; p__Fusobacteria; c__Fusobacteria; o__Fusobacteriales; f__Fusobacteriaceae; g__Fusobacterium; s__
8101	10	9	18	8	4	7	5	1	k__Bacteria; p__Fusobacteria; c__Fusobacteria; o__Fusobacteriales; f__Leptotrichiaceae; g__Leptotrichia
8104	2	1	2	1	2	3	5	1	k__Bacteria; p__Actinobacteria; c__Actinobacteria; o__Actinomycetales; f__Corynebacteriaceae; g__Corynebacterium
8171	13	12	13	15	6	17	6	11	k__Bacteria; p__Actinobacteria; c__Actinobacteria; o__Actinomycetales; f__Corynebacteriaceae; g__Corynebacterium
8173	17	10	6	6	4	6	7	7	k__Bacteria; p__Actinobacteria; c__Actinobacteria; o__Actinomycetales
8202	7	8	7	17	8	9	6	22	k__Bacteria; p__Fusobacteria; c__Fusobacteria; o__Fusobacteriales; f__Fusobacteriaceae; g__Fusobacterium; s__
8217	1	4	5	14	2	3	3	3	k__Bacteria; p__Actinobacteria; c__Actinobacteria; o__Actinomycetales; f__Actinomycetaceae
8243	57	161	217	180	118	321	101	336	k__Bacteria; p__Bacteroidetes; c__Flavobacteriia; o__Flavobacteriales; f__Flavobacteriaceae; g__Capnocytophaga; s__ochracea
8264	1	3	5	11	4	3	8	6	k__Bacteria; p__Fusobacteria; c__Fusobacteria; o__Fusobacteriales; f__Fusobacteriaceae; g__Fusobacterium; s__
8282	5	10	7	4	6	10	10	6	k__Bacteria; p__Bacteroidetes; c__Flavobacteriia; o__Flavobacteriales; f__Flavobacteriaceae; g__Capnocytophaga; s__
8417	2	3	5	1	1	1	9	5	k__Bacteria; p__Proteobacteria; c__Betaproteobacteria; o__Neisseriales; f__Neisseriaceae
8418	4	10	21	14	6	14	8	61	k__Bacteria; p__Fusobacteria; c__Fusobacteria; o__Fusobacteriales; f__Leptotrichiaceae; g__; s__
8471	59	13	10	3	14	2	11	8	k__Bacteria; p__Proteobacteria; c__Betaproteobacteria; o__Burkholderiales; f__Burkholderiaceae; g__Lautropia; s__
8495	99	67	106	58	72	33	15	41	k__Bacteria; p__Actinobacteria; c__Actinobacteria; o__Actinomycetales; f__Actinomycetaceae; g__Parascardovia; s__
8497	10	5	3	5	1	5	5	4	k__Bacteria; p__Actinobacteria; c__Actinobacteria; o__Actinomycetales; f__Actinomycetaceae; g__Parascardovia
8508	2	6	12	19	10	30	14	24	k__Bacteria; p__Fusobacteria; c__Fusobacteria; o__Fusobacteriales; f__Fusobacteriaceae; g__Fusobacterium; s__
8523	6	5	4	2	3	1	15	5	k__Bacteria; p__Firmicutes; c__Bacilli; o__Lactobacillales; f__Streptococcaceae
8563	3	6	5	1	2	5	10	7	k__Bacteria; p__Synergistetes; c__Synergistia; o__Synergistales; f__Dethiosulfovibrionaceae; g__TG5; s__
8576	12	27	27	16	19	37	12	14	k__Bacteria; p__Bacteroidetes; c__Flavobacteriia; o__Flavobacteriales; f__Flavobacteriaceae; g__Capnocytophaga; s__ochracea
8588	6	3	2	2	4	4	10	7	k__Bacteria; p__Proteobacteria; c__Betaproteobacteria; o__Burkholderiales; f__Burkholderiaceae; g__Lautropia; s__
8604	2	6	1	1	2	3	2	1	k__Bacteria; p__Actinobacteria; c__Actinobacteria; o__Actinomycetales; f__Actinomycetaceae; g__Parascardovia; s__
8631	3873	5246	1267	2340	3072	1894	4094	3343	k__Bacteria; p__Actinobacteria; c__Actinobacteria; o__Actinomycetales; f__Micrococcaceae; g__Rothia
8632	3	3	2	5	15	4	3	17	k__Bacteria; p__SR1; c__; o__; f__; g__; s__
8633	8	3	2	5	5	6	2	3	k__Bacteria; p__Firmicutes; c__Clostridia; o__Clostridiales; f__Veillonellaceae; g__Veillonella; s__dispar
8655	5	9	3	8	3	5	6	7	k__Bacteria; p__Actinobacteria; c__Actinobacteria; o__Actinomycetales; f__Corynebacteriaceae; g__Corynebacterium
8663	5	9	10	5	3	3	24	5	k__Bacteria; p__Firmicutes; c__Bacilli; o__Lactobacillales; f__Streptococcaceae
8671	5	4	6	3	3	3	4	3	k__Bacteria; p__Proteobacteria; c__Betaproteobacteria; o__Neisseriales; f__Neisseriaceae
8686	2	5	4	4	1	8	2	2	k__Bacteria; p__Fusobacteria; c__Fusobacteria; o__Fusobacteriales; f__Fusobacteriaceae; g__Fusobacterium; s__
8696	2	6	1	1	2	2	2	1	k__Bacteria; p__Actinobacteria; c__Actinobacteria; o__Actinomycetales; f__Corynebacteriaceae; g__Corynebacterium
8717	3	2	1	1	2	1	1	1	k__Bacteria; p__Fusobacteria; c__Fusobacteria; o__Fusobacteriales; f__Leptotrichiaceae; g__Leptotrichia; s__
8727	5	4	6	2	3	3	3	4	k__Bacteria; p__Actinobacteria; c__Actinobacteria; o__Actinomycetales; f__Actinomycetaceae; g__Parascardovia; s__
8730	54	87	57	96	47	171	52	79	k__Bacteria; p__Bacteroidetes; c__Bacteroidia; o__Bacteroidales; f__Prevotellaceae; g__Prevotella; s__
8766	36	36	11	25	21	14	31	8	k__Bacteria; p__Actinobacteria; c__Actinobacteria; o__Actinomycetales; f__Actinomycetaceae; g__Parascardovia
8784	3	1	2	2	3	3	1	1	k__Bacteria; p__Actinobacteria; c__Actinobacteria; o__Actinomycetales; f__Actinomycetaceae; g__Parascardovia
8799	8	11	9	7	3	16	13	7	k__Bacteria; p__Bacteroidetes; c__Flavobacteriia; o__Flavobacteriales; f__Flavobacteriaceae; g__Capnocytophaga; s__ochracea
8806	28	15	15	38	5	80	41	36	k__Bacteria; p__Firmicutes; c__Clostridia; o__Clostridiales; f__Clostridiaceae; g__; s__
8826	6	8	5	13	6	7	5	8	k__Bacteria; p__Proteobacteria; c__Betaproteobacteria; o__Neisseriales; f__Neisseriaceae; g__Eikenella; s__
8852	14	24	21	51	9	44	39	58	k__Bacteria; p__Firmicutes; c__Clostridia; o__Clostridiales; f__Clostridiaceae; g__Mogibacterium; s__
8881	15	6	11	7	13	2	9	15	k__Bacteria; p__Actinobacteria; c__Actinobacteria; o__Actinomycetales; f__Micrococcaceae; g__Rothia
8929	2	2	2	6	3	7	2	5	k__Bacteria; p__Fusobacteria; c__Fusobacteria; o__Fusobacteriales; f__Fusobacteriaceae; g__Fusobacterium; s__
8933	8	16	8	4	29	2	1	161	k__Bacteria; p__Bacteroidetes; c__Flavobacteriia; o__Flavobacteriales; f__Flavobacteriaceae; g__Capnocytophaga; s__
9000	5	1	1	2	4	1	3	3	k__Bacteria; p__Proteobacteria; c__Betaproteobacteria; o__Burkholderiales; f__Burkholderiaceae; g__Lautropia; s__
9019	1	2	1	2	3	5	7	1	k__Bacteria; p__Proteobacteria; c__Betaproteobacteria; o__Neisseriales; f__Neisseriaceae; g__Neisseria
9022	262	158	287	375	284	424	227	248	k__Bacteria; p__Bacteroidetes; c__Bacteroidia; o__Bacteroidales; f__Porphyromonadaceae; g__Tannerella; s__
9038	15	9	7	9	11	8	20	21	k__Bacteria; p__Actinobacteria; c__Actinobacteria; o__Actinomycetales; f__Micrococcaceae; g__Rothia; s__aeria
9045	552	526	902	949	747	526	312	806	k__Bacteria; p__Fusobacteria; c__Fusobacteria; o__Fusobacteriales; f__Leptotrichiaceae; g__Leptotrichia; s__
9047	4	5	7	13	4	7	6	8	k__Bacteria; p__Firmicutes; c__Clostridia; o__Clostridiales; f__Veillonellaceae; g__Selenomonas; s__
9065	4	4	4	2	17	5	9	10	k__Bacteria; p__Proteobacteria; c__Betaproteobacteria; o__Neisseriales; f__Neisseriaceae
9078	4	5	5	4	1	1	3	2	k__Bacteria; p__Actinobacteria; c__Actinobacteria; o__Actinomycetales; f__Corynebacteriaceae; g__Corynebacterium
9093	3	40	18	25	10	6	1	21	k__Bacteria; p__Bacteroidetes; c__Bacteroidia; o__Bacteroidales; f__Prevotellaceae; g__Prevotella; s__
9101	1803	1553	1455	1844	2389	1051	2215	2267	k__Bacteria; p__Firmicutes; c__Bacilli; o__Lactobacillales; f__Streptococcaceae; g__Streptococcus
9109	9	8	29	31	23	41	27	56	k__Bacteria; p__Fusobacteria; c__Fusobacteria; o__Fusobacteriales; f__Fusobacteriaceae; g__Fusobacterium; s__
9114	3	4	6	30	7	477	7	5	k__Bacteria; p__Proteobacteria; c__Gammaproteobacteria; o__Enterobacteriales; f__Enterobacteriaceae; g__Escherichia; s__
9117	4	2	6	2	5	1	2	3	k__Bacteria; p__Bacteroidetes; c__Flavobacteriia; o__Flavobacteriales; f__Flavobacteriaceae; g__Capnocytophaga; s__
9120	118	262	188	230	153	312	119	182	k__Bacteria; p__Bacteroidetes; c__Bacteroidia; o__Bacteroidales; f__Prevotellaceae; g__Prevotella; s__
9161	8	16	4	3	2	1	23	10	k__Bacteria; p__Actinobacteria; c__Actinobacteria; o__Actinomycetales; f__Micrococcaceae; g__Rothia
9165	2	9	9	9	7	6	6	10	k__Bacteria; p__Fusobacteria; c__Fusobacteria; o__Fusobacteriales; f__Fusobacteriaceae; g__Fusobacterium; s__
9230	9	7	20	9	19	18	11	5	k__Bacteria; p__Proteobacteria; c__Betaproteobacteria; o__Neisseriales; f__Neisseriaceae; g__Kingella; s__oralis
9231	35	27	24	19	21	30	29	23	k__Bacteria; p__Actinobacteria; c__Actinobacteria; o__Actinomycetales; f__Corynebacteriaceae; g__Corynebacterium; s__
9235	14	16	16	18	10	20	19	18	k__Bacteria; p__Actinobacteria; c__Actinobacteria; o__Actinomycetales; f__Actinomycetaceae; g__Parascardovia
9265	46	175	75	59	17	38	30	114	k__Bacteria; p__Fusobacteria; c__Fusobacteria; o__Fusobacteriales; f__Leptotrichiaceae; g__Leptotrichia; s__
9272	16	18	14	19	20	13	20	13	k__Bacteria; p__Firmicutes; c__Clostridia; o__Clostridiales; f__Veillonellaceae; g__Veillonella
9280	24	34	16	17	10	26	15	14	k__Bacteria; p__Actinobacteria; c__Actinobacteria; o__Actinomycetales; f__Corynebacteriaceae; g__Corynebacterium
9309	5	2	3	1	2	7	3	7	k__Bacteria; p__Fusobacteria; c__Fusobacteria; o__Fusobacteriales; f__Leptotrichiaceae; g__Leptotrichia
9365	2	1	3	1	1	1	1	1	k__Bacteria; p__Fusobacteria; c__Fusobacteria; o__Fusobacteriales; f__Leptotrichiaceae; g__Leptotrichia; s__buccalis
9372	60	55	88	50	55	43	52	90	k__Bacteria; p__Firmicutes; c__Clostridia; o__Clostridiales; f__Ruminococcaceae; g__; s__
9407	245	420	394	523	385	137	334	307	k__Bacteria; p__Firmicutes; c__Bacilli; o__Gemellales; f__Gemellaceae; g__; s__
9410	5	2	6	7	3	6	3	9	k__Bacteria; p__Fusobacteria; c__Fusobacteria; o__Fusobacteriales; f__Fusobacteriaceae; g__Fusobacterium; s__
9412	1	7	12	3	4	11	5	12	k__Bacteria; p__Fusobacteria; c__Fusobacteria; o__Fusobacteriales; f__Fusobacteriaceae; g__Fusobacterium; s__
9449	8	5	2	1	1	4	4	5	k__Bacteria; p__Bacteroidetes; c__Bacteroidia; o__Bacteroidales; f__Porphyromonadaceae; g__Porphyromonas; s__
9454	556	541	564	441	405	449	310	290	k__Bacteria; p__Bacteroidetes; c__Bacteroidia; o__Bacteroidales; f__Porphyromonadaceae; g__Porphyromonas; s__
9457	655	1054	900	859	832	1155	756	814	k__Bacteria; p__Bacteroidetes; c__Flavobacteriia; o__Flavobacteriales; f__Flavobacteriaceae; g__Capnocytophaga; s__ochracea
9472	1	4	3	4	1	5	1	4	k__Bacteria; p__Fusobacteria; c__Fusobacteria; o__Fusobacteriales; f__Fusobacteriaceae; g__Fusobacterium; s__
9555	3	3	8	1	3	8	3	2	k__Bacteria; p__Actinobacteria; c__Actinobacteria; o__Actinomycetales; f__Corynebacteriaceae; g__Corynebacterium; s__
9559	22	8	11	5	45	7	16	14	k__Bacteria; p__Proteobacteria; c__Betaproteobacteria; o__Neisseriales; f__Neisseriaceae
9577	5	10	1	2	4	1	10	3	k__Bacteria; p__Actinobacteria; c__Actinobacteria; o__Actinomycetales; f__Corynebacteriaceae; g__Corynebacterium
9585	6	3	6	3	4	2	7	7	k__Bacteria; p__Firmicutes; c__Clostridia; o__Clostridiales; f__Veillonellaceae; g__Veillonella; s__dispar
9616	4	3	2	1	2	5	3	4	k__Bacteria; p__Proteobacteria; c__Betaproteobacteria; o__Neisseriales; f__Neisseriaceae
9643	3	3	1	2	4	1	5	2	k__Bacteria; p__Bacteroidetes; c__Flavobacteriia; o__Flavobacteriales; f__Flavobacteriaceae; g__Capnocytophaga; s__
9756	6	5	7	10	6	8	7	13	k__Bacteria; p__Firmicutes; c__Bacilli; o__Lactobacillales; f__Streptococcaceae; g__Streptococcus
9795	143	236	67	73	85	56	22	20	k__Bacteria; p__Proteobacteria; c__Gammaproteobacteria; o__Pseudomonadales; f__Pseudomonadaceae
9819	19	20	10	5	9	12	7	9	k__Bacteria; p__Actinobacteria; c__Actinobacteria; o__Actinomycetales; f__Corynebacteriaceae; g__Corynebacterium
9825	2	2	1	5	1	1	1	1	k__Bacteria; p__Fusobacteria; c__Fusobacteria; o__Fusobacteriales; f__Leptotrichiaceae; g__Leptotrichia; s__buccalis
9865	23	3	6	8	7	15	12	23	k__Bacteria; p__Spirochaetes; c__Spirochaetes; o__Spirochaetales; f__Spirochaetaceae; g__Treponema; s__amylovorum
9924	6	3	3	2	2	1	4	1	k__Bacteria; p__Actinobacteria; c__Actinobacteria; o__Actinomycetales; f__Corynebacteriaceae; g__Corynebacterium
9963	13	6	10	17	23	10	32	26	k__Bacteria; p__Firmicutes; c__Bacilli; o__Lactobacillales; f__Streptococcaceae; g__Streptococcus
10011	2	7	2	3	4	1	2	1	k__Bacteria; p__Actinobacteria; c__Actinobacteria; o__Actinomycetales; f__Micrococcaceae; g__Rothia
10047	6	8	1	3	2	3	3	3	k__Bacteria; p__Actinobacteria; c__Actinobacteria; o__Actinomycetales; f__Micrococcaceae; g__Rothia
10056	21	17	5	3	8	8	3	5	k__Bacteria; p__Proteobacteria; c__Gammaproteobacteria; o__Cardiobacteriales; f__Cardiobacteriaceae; g__Cardiobacterium; s__
10081	1	2	1	1	1	7	2	2	k__Bacteria; p__Proteobacteria; c__Betaproteobacteria; o__Neisseriales; f__Neisseriaceae
10105	3	6	1	2	1	7	3	8	k__Bacteria; p__Bacteroidetes; c__Flavobacteriia; o__Flavobacteriales; f__Flavobacteriaceae; g__Capnocytophaga; s__
10208	7	1	4	2	3	1	10	2	k__Bacteria; p__Proteobacteria; c__Betaproteobacteria; o__Neisseriales; f__Neisseriaceae
10225	6	4	1	1	2	1	1	2	k__Bacteria; p__Proteobacteria; c__Betaproteobacteria; o__Burkholderiales; f__Burkholderiaceae; g__Lautropia; s__
10255	1	2	3	8	1	9	3	5	k__Bacteria; p__Firmicutes; c__Erysipelotrichi; o__Erysipelotrichales; f__Erysipelotrichaceae; g__Bulleidia; s__moorei
10303	136	165	204	181	192	112	259	117	k__Bacteria; p__Firmicutes; c__Clostridia; o__Clostridiales; f__Veillonellaceae; g__Veillonella; s__dispar
10374	19	24	30	60	16	32	19	48	k__Bacteria; p__Proteobacteria; c__Epsilonproteobacteria; o__Campylobacterales; f__Campylobacteraceae; g__Campylobacter; s__
10445	23	30	14	33	15	19	30	18	k__Bacteria; p__Actinobacteria; c__Actinobacteria; o__Actinomycetales; f__Actinomycetaceae; g__Parascardovia; s__
10480	400	610	1162	530	260	403	195	286	k__Bacteria; p__Fusobacteria; c__Fusobacteria; o__Fusobacteriales; f__Leptotrichiaceae; g__Leptotrichia; s__
10514	2	4	7	7	3	9	5	19	k__Bacteria; p__Fusobacteria; c__Fusobacteria; o__Fusobacteriales; f__Fusobacteriaceae; g__Fusobacterium; s__
10535	8	6	4	8	9	4	2	6	k__Bacteria; p__Actinobacteria; c__Actinobacteria; o__Actinomycetales; f__Corynebacteriaceae; g__Corynebacterium
10541	12	9	5	6	1	7	2	3	k__Bacteria; p__Actinobacteria; c__Actinobacteria; o__Actinomycetales; f__Actinomycetaceae; g__Parascardovia; s__
10551	1	6	4	2	1	1	9	9	k__Bacteria; p__Bacteroidetes; c__Flavobacteriia; o__Flavobacteriales; f__Flavobacteriaceae; g__Capnocytophaga
10562	5	3	4	2	1	2	1	1	k__Bacteria; p__Fusobacteria; c__Fusobacteria; o__Fusobacteriales; f__Fusobacteriaceae; g__Fusobacterium; s__
10585	27	7	14	3	2	8	8	1	k__Bacteria; p__Firmicutes; c__Clostridia; o__Coriobacteriales; f__Coriobacteriaceae; g__Atopobium; s__rimae
10593	1	2	2	2	3	4	1	2	k__Bacteria; p__Proteobacteria; c__Betaproteobacteria; o__Neisseriales; f__Neisseriaceae
10653	198	289	114	157	136	140	146	169	k__Bacteria; p__Actinobacteria; c__Actinobacteria; o__Actinomycetales; f__Actinomycetaceae; g__Parascardovia; s__
10690	4	1	8	4	7	1	1	6	k__Bacteria; p__Actinobacteria; c__Actinobacteria; o__Actinomycetales; f__Actinomycetaceae
10704	106	41	69	179	30	51	30	56	k__Bacteria; p__Bacteroidetes; c__Bacteroidia; o__Bacteroidales; f__Prevotellaceae; g__Prevotella; s__melaninogenica
10725	2	2	1	2	4	3	3	2	k__Bacteria; p__Firmicutes; c__Bacilli; o__Lactobacillales; f__Streptococcaceae
10746	3	20	13	13	11	15	2	6	k__Bacteria; p__TM7; c__TM7-3; o__; f__; g__; s__
10766	83	22	29	8	16	15	11	13	k__Bacteria; p__Firmicutes; c__Clostridia; o__Clostridiales; f__Lachnospiraceae
10868	5	5	2	3	1	5	1	2	k__Bacteria; p__Actinobacteria; c__Actinobacteria; o__Actinomycetales; f__Corynebacteriaceae; g__Corynebacterium
10881	53	111	50	58	33	88	40	48	k__Bacteria; p__Proteobacteria; c__Gammaproteobacteria; o__Cardiobacteriales; f__Cardiobacteriaceae; g__Cardiobacterium; s__valvarum
10889	1	1	2	2	3	2	2	5	k__Bacteria; p__Bacteroidetes; c__Flavobacteriia; o__Flavobacteriales; f__Flavobacteriaceae; g__Capnocytophaga; s__
10895	21	14	21	7	17	5	16	16	k__Bacteria; p__Bacteroidetes; c__Flavobacteriia; o__Flavobacteriales; f__Flavobacteriaceae; g__Capnocytophaga; s__
10905	12	14	2	13	10	14	20	12	k__Bacteria; p__Actinobacteria; c__Actinobacteria; o__Actinomycetales; f__Actinomycetaceae; g__Parascardovia; s__
10906	19	16	13	12	9	10	3	13	k__Bacteria; p__Fusobacteria; c__Fusobacteria; o__Fusobacteriales; f__Leptotrichiaceae; g__Leptotrichia; s__
10916	1	2	2	3	4	4	6	3	k__Bacteria; p__Firmicutes; c__Clostridia; o__Clostridiales; f__Veillonellaceae; g__Veillonella; s__dispar
10927	18	23	36	23	13	20	18	17	k__Bacteria; p__Fusobacteria; c__Fusobacteria; o__Fusobacteriales; f__Leptotrichiaceae; g__Leptotrichia; s__
10960	2	3	2	1	1	4	3	1	k__Bacteria; p__Actinobacteria; c__Actinobacteria; o__Actinomycetales; f__Actinomycetaceae; g__Parascardovia; s__
10981	7	6	4	4	7	1	5	5	k__Bacteria; p__Actinobacteria; c__Actinobacteria; o__Actinomycetales; f__Actinomycetaceae; g__Parascardovia
10983	4	1	13	15	24	56	37	65	k__Bacteria; p__Bacteroidetes; c__Bacteroidia; o__Bacteroidales; f__Porphyromonadaceae; g__Porphyromonas; s__
11030	16	19	11	1	2	15	37	3	k__Bacteria; p__Bacteroidetes; c__Flavobacteriia; o__Flavobacteriales; f__Flavobacteriaceae
11079	75	29	276	133	12	268	185	74	k__Bacteria; p__Bacteroidetes; c__Bacteroidia; o__Bacteroidales; f__Prevotellaceae; g__Prevotella; s__pallens
11113	13	14	4	7	9	3	21	6	k__Bacteria; p__Actinobacteria; c__Actinobacteria; o__Actinomycetales; f__Micrococcaceae; g__Rothia
11117	7	12	12	6	2	9	3	10	k__Bacteria; p__Actinobacteria; c__Actinobacteria; o__Actinomycetales; f__Corynebacteriaceae; g__Corynebacterium; s__
11122	14	6	14	8	22	4	20	22	k__Bacteria; p__Firmicutes; c__Bacilli; o__Lactobacillales; f__Streptococcaceae; g__Streptococcus
11123	6	25	38	29	8	15	24	45	k__Bacteria; p__Bacteroidetes; c__Bacteroidia; o__Bacteroidales; f__Prevotellaceae; g__Prevotella; s__
11132	1	4	3	8	3	4	9	4	k__Bacteria; p__Bacteroidetes; c__Flavobacteriia; o__Flavobacteriales; f__Flavobacteriaceae; g__Capnocytophaga; s__ochracea
11166	15	5	16	10	6	6	5	8	k__Bacteria; p__Firmicutes; c__Clostridia; o__Clostridiales; f__Veillonellaceae; g__Veillonella; s__dispar
11168	20	24	29	32	39	27	52	24	k__Bacteria; p__Firmicutes; c__Clostridia; o__Clostridiales; f__Veillonellaceae; g__Veillonella; s__dispar
11171	20	23	15	18	6	12	19	15	k__Bacteria; p__Actinobacteria; c__Actinobacteria; o__Actinomycetales; f__Corynebacteriaceae; g__Corynebacterium
11190	300	571	125	268	171	420	283	160	k__Bacteria; p__Actinobacteria; c__Actinobacteria; o__Actinomycetales; f__Actinomycetaceae; g__; s__
11201	23	73	30	61	17	21	17	53	k__Bacteria; p__Firmicutes; c__Clostridia; o__Clostridiales; f__Veillonellaceae; g__Megasphaera; s__geminatus
11206	18	13	5	6	15	6	29	35	k__Bacteria; p__Proteobacteria; c__Betaproteobacteria; o__Neisseriales; f__Neisseriaceae; g__; s__
11213	6	5	2	2	6	2	12	2	k__Bacteria; p__Actinobacteria; c__Actinobacteria; o__Actinomycetales; f__Actinomycetaceae; g__Parascardovia
11274	4	13	14	12	6	12	8	11	k__Bacteria; p__Fusobacteria; c__Fusobacteria; o__Fusobacteriales; f__Fusobacteriaceae; g__Fusobacterium; s__
11276	4	4	1	5	2	7	9	5	k__Bacteria
11322	4	3	2	1	2	2	1	4	k__Bacteria; p__Fusobacteria; c__Fusobacteria; o__Fusobacteriales; f__Fusobacteriaceae; g__Fusobacterium; s__
11335	2	2	1	2	5	4	4	7	k__Bacteria; p__Proteobacteria; c__Gammaproteobacteria; o__Pasteurellales; f__Pasteurellaceae; g__Actinobacillus; s__porcinus
11340	3	3	8	1	5	6	3	5	k__Bacteria; p__Bacteroidetes; c__Flavobacteriia; o__Flavobacteriales; f__Flavobacteriaceae; g__Capnocytophaga; s__
11352	11	24	6	16	9	6	18	16	k__Bacteria; p__Actinobacteria; c__Actinobacteria; o__Actinomycetales; f__Actinomycetaceae
11371	86	108	234	149	75	135	91	100	k__Bacteria; p__Firmicutes; c__Clostridia; o__Clostridiales; f__Lachnospiraceae
11469	22	10	8	6	8	20	13	11	k__Bacteria; p__Proteobacteria; c__Betaproteobacteria; o__Neisseriales; f__Neisseriaceae
11494	4	1	5	4	7	1	2	3	k__Bacteria; p__Proteobacteria; c__Gammaproteobacteria; o__Pasteurellales; f__Pasteurellaceae
11501	4	2	6	3	1	4	1	7	k__Bacteria; p__Firmicutes; c__Clostridia; o__Clostridiales; f__Veillonellaceae; g__Veillonella
11502	9	18	34	45	10	109	23	44	k__Bacteria; p__Firmicutes; c__Clostridia; o__Clostridiales; f__Veillonellaceae; g__Dialister; s__invisus
11516	2	17	2	1	1	2	6	11	k__Bacteria; p__Actinobacteria; c__Actinobacteria; o__Actinomycetales; f__Actinomycetaceae; g__; s__
11530	3	2	2	3	1	2	2	1	k__Bacteria; p__Actinobacteria; c__Actinobacteria; o__Actinomycetales; f__Corynebacteriaceae; g__Corynebacterium
11533	5	14	12	13	35	11	25	8	k__Bacteria; p__Firmicutes; c__Bacilli; o__Lactobacillales; f__Streptococcaceae
11542	3	2	4	2	6	2	3	6	k__Bacteria; p__Bacteroidetes; c__Flavobacteriia; o__Flavobacteriales; f__Flavobacteriaceae; g__Capnocytophaga; s__
11552	1	1	2	1	2	1	1	1	k__Bacteria; p__Fusobacteria; c__Fusobacteria; o__Fusobacteriales; f__Leptotrichiaceae; g__Leptotrichia; s__
11575	10	13	5	8	8	6	22	20	k__Bacteria; p__Actinobacteria; c__Actinobacteria; o__Actinomycetales; f__Micrococcaceae; g__Rothia; s__aeria
11611	1	7	4	2	2	1	3	4	k__Bacteria; p__Actinobacteria; c__Actinobacteria; o__Actinomycetales
11639	29	38	27	24	10	13	16	18	k__Bacteria; p__Actinobacteria; c__Actinobacteria; o__Actinomycetales; f__Corynebacteriaceae; g__Corynebacterium
11640	60	76	53	84	9	24	3	64	k__Bacteria; p__Bacteroidetes; c__Bacteroidia; o__Bacteroidales; f__Prevotellaceae; g__Prevotella; s__
11645	25	34	35	31	23	13	39	47	k__Bacteria; p__Firmicutes; c__Bacilli; o__Lactobacillales; f__Streptococcaceae
11729	115	77	50	107	138	68	233	186	k__Bacteria; p__Firmicutes; c__Bacilli; o__Lactobacillales; f__Streptococcaceae
11761	3	4	6	3	1	1	1	1	k__Bacteria; p__Fusobacteria; c__Fusobacteria; o__Fusobacteriales; f__Leptotrichiaceae; g__Leptotrichia; s__buccalis
11800	11	1	1	4	8	7	2	12	k__Bacteria; p__Bacteroidetes; c__Bacteroidia; o__Bacteroidales; f__Prevotellaceae; g__Prevotella; s__
11810	2	1	1	2	2	2	4	4	k__Bacteria; p__Actinobacteria; c__Actinobacteria; o__Actinomycetales; f__Actinomycetaceae
11844	11	8	4	4	5	8	7	5	k__Bacteria; p__Actinobacteria; c__Actinobacteria; o__Actinomycetales; f__Actinomycetaceae; g__Parascardovia; s__

## Sheet: common_genus
Genus	3 months	1 month	3 weeks	2 weeks	1 week	3 days	1 day	day 0
Unclassified;Other;Other;Other;Other;Other	2.21e-05	8.45e-05	4.65e-05	7e-05	9.22e-05	0.000180469	8.67e-05	6.34e-05
k__Bacteria;Other;Other;Other;Other;Other	0.00519796	0.00536295	0.00476401	0.00602143	0.00442641	0.00611338	0.00585379	0.00702111
k__Bacteria;p__Actinobacteria;c__Actinobacteria;o__Actinomycetales;Other;Other	0.0107277	0.010747	0.00436894	0.00695498	0.00474917	0.00699316	0.00858555	0.00820539
k__Bacteria;p__Actinobacteria;c__Actinobacteria;o__Actinomycetales;f__Actinomycetaceae;Other	0.00433532	0.00434948	0.00241686	0.00499451	0.00244375	0.0031582	0.00440118	0.00325678
k__Bacteria;p__Actinobacteria;c__Actinobacteria;o__Actinomycetales;f__Actinomycetaceae;g__	0.0183145	0.0198049	0.00569357	0.012533	0.00675489	0.0189041	0.0141575	0.00928393
k__Bacteria;p__Actinobacteria;c__Actinobacteria;o__Actinomycetales;f__Actinomycetaceae;g__Actinomyces	0.00236673	0.00215363	0.00290488	0.00581137	0.00112966	0.00119561	0.00156101	0.00120543
k__Bacteria;p__Actinobacteria;c__Actinobacteria;o__Actinomycetales;f__Actinomycetaceae;g__Parascardovia	0.0956868	0.0847304	0.0606307	0.0853735	0.0699696	0.0943626	0.0994493	0.0753711
k__Bacteria;p__Actinobacteria;c__Actinobacteria;o__Actinomycetales;f__Corynebacteriaceae;g__Corynebacterium	0.142557	0.15107	0.0839627	0.097183	0.079929	0.10571	0.109314	0.0900478
k__Bacteria;p__Actinobacteria;c__Actinobacteria;o__Actinomycetales;f__Micrococcaceae;g__Rothia	0.102367	0.126811	0.0352769	0.064882	0.0823266	0.0506666	0.107124	0.086643
k__Bacteria;p__Actinobacteria;c__Actinobacteria;o__Actinomycetales;f__Propionibacteriaceae;Other	0.00157045	0.00126684	0.000580977	0.000536794	0.000138325	0.000338379	0.000823866	0.000655585
k__Bacteria;p__Actinobacteria;c__Actinobacteria;o__Actinomycetales;f__Propionibacteriaceae;g__	0.0141562	0.00764326	0.00264925	0.00686162	0.00154463	0.00408311	0.00587547	0.00232627
k__Bacteria;p__Bacteroidetes;Other;Other;Other;Other	0.000309666	0.000950129	0.000278869	0.000233389	0.000691627	0.000360938	0.000260168	0.000528698
k__Bacteria;p__Bacteroidetes;c__Bacteroidia;o__Bacteroidales;Other;Other	0.000110595	0.000190026	0.000232391	0.000303405	6.92e-05	0.000406055	0.000260168	0.00040181
k__Bacteria;p__Bacteroidetes;c__Bacteroidia;o__Bacteroidales;f__;g__	0.000575094	0.00154132	0.00111548	0.00193713	0.00244375	0.00376729	0.00114908	0.00340481
k__Bacteria;p__Bacteroidetes;c__Bacteroidia;o__Bacteroidales;f__Porphyromonadaceae;Other	0.000154833	0.000190026	0.00025563	0.000233389	0.000207488	0.000270703	0.000130084	0.000253775
k__Bacteria;p__Bacteroidetes;c__Bacteroidia;o__Bacteroidales;f__Porphyromonadaceae;g__Porphyromonas	0.0135368	0.0129006	0.0141991	0.0115061	0.0106511	0.0129712	0.00845547	0.0091359
k__Bacteria;p__Bacteroidetes;c__Bacteroidia;o__Bacteroidales;f__Porphyromonadaceae;g__Tannerella	0.00632603	0.00367383	0.00708791	0.0094289	0.00721597	0.0108732	0.00542017	0.00579453
k__Bacteria;p__Bacteroidetes;c__Bacteroidia;o__Bacteroidales;f__Prevotellaceae;g__Prevotella	0.0420703	0.0371395	0.055309	0.0663524	0.0271579	0.0536895	0.0455078	0.062196
k__Bacteria;p__Bacteroidetes;c__Bacteroidia;o__Bacteroidales;f__[Paraprevotellaceae];g__[Prevotella]	0.00329573	0.00814999	0.00564709	0.012743	0.00336592	0.00728643	0.00769664	0.0126253
k__Bacteria;p__Bacteroidetes;c__Flavobacteriia;o__Flavobacteriales;f__Flavobacteriaceae;Other	0.00329573	0.00517292	0.00715763	0.00422433	0.00396533	0.00241377	0.00346891	0.00793047
k__Bacteria;p__Bacteroidetes;c__Flavobacteriia;o__Flavobacteriales;f__Flavobacteriaceae;g__	0.00216766	0.00103458	0.000557737	0.000186711	0.000968277	0.000879785	0.00030353	0.000867064
k__Bacteria;p__Bacteroidetes;c__Flavobacteriia;o__Flavobacteriales;f__Flavobacteriaceae;g__Capnocytophaga	0.0701172	0.0837802	0.109014	0.0865638	0.100931	0.106003	0.0739095	0.098803
k__Bacteria;p__Bacteroidetes;c__Sphingobacteriia;o__Sphingobacteriales;f__Saprospiraceae;g__	8.85e-05	0.000295596	0.000162673	2.33e-05	4.61e-05	2.26e-05	4.34e-05	0.00010574
k__Bacteria;p__Cyanobacteria;c__Chloroplast;o__Stramenopiles;f__;g__	0.000132714	0.000675647	0.000511259	2.33e-05	2.31e-05	0.00015791	0.000130084	0.000549846
k__Bacteria;p__Cyanobacteria;c__Synechococcophycideae;o__Synechococcales;f__Synechococcaceae;g__Prochlorococcus	0.000110595	0.000253368	0.000116195	4.67e-05	9.22e-05	0.000248145	8.67e-05	4.23e-05
k__Bacteria;p__Firmicutes;Other;Other;Other;Other	0.000641451	0.000675647	0.000883084	0.00121362	0.000945223	0.000992578	0.00125748	0.00103625
k__Bacteria;p__Firmicutes;c__Bacilli;Other;Other;Other	0.000243309	0.00031671	0.000232391	0.000163372	0.000207488	0.000203027	0.00030353	0.000296071
k__Bacteria;p__Firmicutes;c__Bacilli;o__Gemellales;f__Gemellaceae;Other	0.000774165	0.000802331	0.000418303	0.00107359	0.000829952	0.000338379	0.000368572	0.000422958
k__Bacteria;p__Firmicutes;c__Bacilli;o__Gemellales;f__Gemellaceae;g__	0.00544127	0.00916346	0.00920267	0.0126497	0.00903726	0.003271	0.0074148	0.00683077
k__Bacteria;p__Firmicutes;c__Bacilli;o__Lactobacillales;Other;Other	0.000376023	0.00021114	0.000139434	0.000186711	0.000322759	0.00015791	0.000390252	0.00040181
k__Bacteria;p__Firmicutes;c__Bacilli;o__Lactobacillales;f__Aerococcaceae;g__Abiotrophia	0.00369387	0.00164689	0.00223095	0.00121362	0.00553301	0.0015791	0.00435782	0.00264349
k__Bacteria;p__Firmicutes;c__Bacilli;o__Lactobacillales;f__Carnobacteriaceae;Other	0.00243309	0.00145686	0.00209151	0.00233389	0.003827	0.00151143	0.00166941	0.00137461
k__Bacteria;p__Firmicutes;c__Bacilli;o__Lactobacillales;f__Streptococcaceae;Other	0.00528644	0.00441282	0.00360205	0.00567134	0.00696238	0.00349658	0.0107753	0.00767669
k__Bacteria;p__Firmicutes;c__Bacilli;o__Lactobacillales;f__Streptococcaceae;g__Streptococcus	0.0762221	0.0563532	0.0599568	0.073424	0.0913869	0.0495838	0.0995144	0.0867487
k__Bacteria;p__Firmicutes;c__Clostridia;Other;Other;Other	0.000176952	0.000147798	0.000209152	0.000186711	6.92e-05	0.000180469	0.000130084	0.000126887
k__Bacteria;p__Firmicutes;c__Clostridia;o__Clostridiales;Other;Other	0.000353904	0.000274482	0.000441542	0.000373422	4.61e-05	0.000541406	0.000455294	0.000338367
k__Bacteria;p__Firmicutes;c__Clostridia;o__Clostridiales;f__Clostridiaceae;g__	0.00088476	0.000527849	0.000976041	0.00177375	0.000829952	0.00408311	0.00227647	0.00196676
k__Bacteria;p__Firmicutes;c__Clostridia;o__Clostridiales;f__Clostridiaceae;g__Mogibacterium	0.000353904	0.000591191	0.000580977	0.00130698	0.000276651	0.00126328	0.000910589	0.00135347
k__Bacteria;p__Firmicutes;c__Clostridia;o__Clostridiales;f__Lachnospiraceae;Other	0.00836098	0.00705207	0.0157328	0.00966229	0.00714681	0.01155	0.00743648	0.00934738
k__Bacteria;p__Firmicutes;c__Clostridia;o__Clostridiales;f__Lachnospiraceae;g__	4.42e-05	0.000274482	2.32e-05	0.000163372	6.92e-05	0.000406055	0.000130084	0.000148035
k__Bacteria;p__Firmicutes;c__Clostridia;o__Clostridiales;f__Lachnospiraceae;g__Catonella	2.21e-05	0.000232254	0.000116195	0.000280066	0.000530247	0.000766992	0.00032521	0.000613289
k__Bacteria;p__Firmicutes;c__Clostridia;o__Clostridiales;f__Lachnospiraceae;g__Moryella	0.000796284	0.000443393	0.00227743	0.00280066	0.0016138	0.002504	0.000910589	0.00122658
k__Bacteria;p__Firmicutes;c__Clostridia;o__Clostridiales;f__Lachnospiraceae;g__Oribacterium	0.00112807	0.000760103	0.00118519	0.00224053	0.00115271	0.00297774	0.000780505	0.00137461
k__Bacteria;p__Firmicutes;c__Clostridia;o__Clostridiales;f__Peptococcaceae;g__Peptococcus	0.000132714	0.000823445	0.000395064	0.00119028	0.000184434	0.000496289	0.000368572	0.000465254
k__Bacteria;p__Firmicutes;c__Clostridia;o__Clostridiales;f__Peptostreptococcaceae;g__Filifactor	4.42e-05	2.11e-05	0.000302108	0.00021005	0.000368868	0.000451172	0.000216807	0.000317219
k__Bacteria;p__Firmicutes;c__Clostridia;o__Clostridiales;f__Peptostreptococcaceae;g__Peptostreptococcus	8.85e-05	0.000295596	0.000232391	0.000583471	0.00016138	0.000383496	0.000195126	0.000676733
k__Bacteria;p__Firmicutes;c__Clostridia;o__Clostridiales;f__Ruminococcaceae;g__	0.00141562	0.00116127	0.00257954	0.0015637	0.00131409	0.00144375	0.00114908	0.00245316
k__Bacteria;p__Firmicutes;c__Clostridia;o__Clostridiales;f__Veillonellaceae;Other	0.00517585	0.00234365	0.00418303	0.00357085	0.00721597	0.00286494	0.00258	0.0024743
k__Bacteria;p__Firmicutes;c__Clostridia;o__Clostridiales;f__Veillonellaceae;g__	0.00351692	0.00137241	0.00111548	0.00200714	0.00209793	0.00266191	0.00138756	0.00224168
k__Bacteria;p__Firmicutes;c__Clostridia;o__Clostridiales;f__Veillonellaceae;g__Dialister	0.000287547	0.000760103	0.000952801	0.00133032	0.000276651	0.00293262	0.000693782	0.00118428
k__Bacteria;p__Firmicutes;c__Clostridia;o__Clostridiales;f__Veillonellaceae;g__Megasphaera	0.000995355	0.0019636	0.00218447	0.00254394	0.000530247	0.00128584	0.000693782	0.00139576
k__Bacteria;p__Firmicutes;c__Clostridia;o__Clostridiales;f__Veillonellaceae;g__Selenomonas	0.00446804	0.00394831	0.00420627	0.00658156	0.00292789	0.005775	0.00286185	0.00467369
k__Bacteria;p__Firmicutes;c__Clostridia;o__Clostridiales;f__Veillonellaceae;g__Veillonella	0.0344835	0.0346903	0.0656039	0.050552	0.0589727	0.0360035	0.0750369	0.0322083
k__Bacteria;p__Firmicutes;c__Clostridia;o__Coriobacteriales;f__Coriobacteriaceae;Other	0.00066357	0.00021114	0.000116195	4.67e-05	6.92e-05	0.000293262	2.17e-05	0.000317219
k__Bacteria;p__Firmicutes;c__Clostridia;o__Coriobacteriales;f__Coriobacteriaceae;g__Atopobium	0.00143774	0.000506735	0.00139434	0.000653488	0.000414976	0.00117305	0.000975631	0.00040181
k__Bacteria;p__Firmicutes;c__Erysipelotrichi;o__Erysipelotrichales;f__Erysipelotrichaceae;g__Bulleidia	4.42e-05	6.33e-05	6.97e-05	0.000303405	2.31e-05	0.00031582	8.67e-05	0.000126887
k__Bacteria;p__Fusobacteria;c__Fusobacteria;o__Fusobacteriales;Other;Other	0.000243309	0.000380052	0.000371825	0.000373422	0.000414976	0.000699316	0.000151765	0.000317219
k__Bacteria;p__Fusobacteria;c__Fusobacteria;o__Fusobacteriales;f__Fusobacteriaceae;g__Fusobacterium	0.0335103	0.0473798	0.121656	0.102738	0.0644366	0.104243	0.058256	0.0852895
k__Bacteria;p__Fusobacteria;c__Fusobacteria;o__Fusobacteriales;f__Leptotrichiaceae;g__	8.85e-05	0.000253368	0.000511259	0.000326744	0.000138325	0.000338379	0.000173445	0.00133232
k__Bacteria;p__Fusobacteria;c__Fusobacteria;o__Fusobacteriales;f__Leptotrichiaceae;g__Leptotrichia	0.0448795	0.0482032	0.0822895	0.0601209	0.0414515	0.04814	0.0261252	0.0465043
k__Bacteria;p__GN02;c__BD1-5;o__;f__;g__	4.42e-05	0.00109793	0.00109224	0.000560133	0.00106049	0.00112793	0.000216807	0.00554075
k__Bacteria;p__Proteobacteria;Other;Other;Other;Other	0.000685689	0.00107681	0.000883084	0.000560133	0.000922169	0.000699316	0.000607059	0.000972804
k__Bacteria;p__Proteobacteria;c__Alphaproteobacteria;o__Rhodobacterales;f__Rhodobacteraceae;Other	0.000265428	0.00259702	6.97e-05	0.000980232	0.00016138	0.000383496	0.000498656	0.000253775
k__Bacteria;p__Proteobacteria;c__Alphaproteobacteria;o__Rickettsiales;f__Pelagibacteraceae;g__	0.000376023	0.00118238	0.000418303	0.000420099	0.000253596	0.00234609	0.00030353	0.000190331
k__Bacteria;p__Proteobacteria;c__Alphaproteobacteria;o__Sphingomonadales;f__Sphingomonadaceae;g__Sphingomonas	0.000464499	6.33e-05	0.000697172	0.00135365	0.00016138	0.00133096	0.000173445	0.000148035
k__Bacteria;p__Proteobacteria;c__Betaproteobacteria;Other;Other;Other	0.000906879	0.000907901	0.000418303	0.000233389	0.000391922	0.000293262	0.00110571	0.00145921
k__Bacteria;p__Proteobacteria;c__Betaproteobacteria;o__Burkholderiales;Other;Other	8.85e-05	0.000168912	4.65e-05	9.34e-05	2.31e-05	0.000135352	8.67e-05	0.000444106
k__Bacteria;p__Proteobacteria;c__Betaproteobacteria;o__Burkholderiales;f__Burkholderiaceae;g__Lautropia	0.0346605	0.0140619	0.00769213	0.0106192	0.0166221	0.00554942	0.0275128	0.01787
k__Bacteria;p__Proteobacteria;c__Betaproteobacteria;o__Burkholderiales;f__Comamonadaceae;Other	0.000154833	0.000633419	0.000139434	0.000466777	9.22e-05	0.000473731	0.000260168	0.000444106
k__Bacteria;p__Proteobacteria;c__Betaproteobacteria;o__Burkholderiales;f__Comamonadaceae;g__Hylemonella	0.00440168	0.0106626	0.00448514	0.00308073	0.0021671	0.00460195	0.00429278	0.00839572
k__Bacteria;p__Proteobacteria;c__Betaproteobacteria;o__Burkholderiales;f__Oxalobacteraceae;Other	0.00123866	0.00103458	0.000859845	4.67e-05	0.000253596	2.26e-05	2.17e-05	4.23e-05
k__Bacteria;p__Proteobacteria;c__Betaproteobacteria;o__Neisseriales;f__Neisseriaceae;Other	0.0168989	0.0109582	0.0107132	0.00725838	0.0166682	0.0113695	0.0120761	0.0123292
k__Bacteria;p__Proteobacteria;c__Betaproteobacteria;o__Neisseriales;f__Neisseriaceae;g__	0.000796284	0.000443393	0.000209152	0.000140033	0.000645518	0.000225586	0.00093227	0.00114199
k__Bacteria;p__Proteobacteria;c__Betaproteobacteria;o__Neisseriales;f__Neisseriaceae;g__Eikenella	0.000575094	0.00101347	0.00146406	0.00137699	0.000991332	0.000879785	0.000455294	0.000888212
k__Bacteria;p__Proteobacteria;c__Betaproteobacteria;o__Neisseriales;f__Neisseriaceae;g__Kingella	0.00272064	0.00318821	0.00655341	0.00485448	0.00751568	0.0080083	0.00518168	0.00590027
k__Bacteria;p__Proteobacteria;c__Betaproteobacteria;o__Neisseriales;f__Neisseriaceae;g__Neisseria	0.0809334	0.0701406	0.0984639	0.0649287	0.148216	0.0881364	0.0766195	0.0695978
k__Bacteria;p__Proteobacteria;c__Epsilonproteobacteria;o__Campylobacterales;f__Campylobacteraceae;g__Campylobacter	0.00393718	0.00384274	0.0054147	0.00644152	0.00424198	0.00717363	0.00340387	0.00687307
k__Bacteria;p__Proteobacteria;c__Gammaproteobacteria;Other;Other;Other	4.42e-05	0.000295596	6.97e-05	0.000280066	0.000414976	0.000676758	2.17e-05	2.11e-05
k__Bacteria;p__Proteobacteria;c__Gammaproteobacteria;o__Cardiobacteriales;f__Cardiobacteriaceae;Other	0.00088476	0.00204806	0.000650694	0.00060681	0.000853006	0.00148887	0.0011274	0.000740177
k__Bacteria;p__Proteobacteria;c__Gammaproteobacteria;o__Cardiobacteriales;f__Cardiobacteriaceae;g__Cardiobacterium	0.0218536	0.0232043	0.0127815	0.0138633	0.00896809	0.0185883	0.00904085	0.0112718
k__Bacteria;p__Proteobacteria;c__Gammaproteobacteria;o__Enterobacteriales;f__Enterobacteriaceae;g__Escherichia	6.64e-05	0.00010557	0.000139434	0.000700166	0.00016138	0.0115951	0.000151765	0.00010574
k__Bacteria;p__Proteobacteria;c__Gammaproteobacteria;o__Pasteurellales;f__Pasteurellaceae;Other	0.00305242	0.00274482	0.0033929	0.00296403	0.00504888	0.00207539	0.00327378	0.00389121
k__Bacteria;p__Proteobacteria;c__Gammaproteobacteria;o__Pasteurellales;f__Pasteurellaceae;g__Actinobacillus	0.000309666	0.000422279	0.000580977	0.00021005	0.000853006	0.000338379	0.000520336	0.000740177
k__Bacteria;p__Proteobacteria;c__Gammaproteobacteria;o__Pasteurellales;f__Pasteurellaceae;g__Aggregatibacter	0.00763106	0.0113804	0.0187307	0.0132098	0.00970583	0.00563965	0.00726303	0.00729603
k__Bacteria;p__Proteobacteria;c__Gammaproteobacteria;o__Pasteurellales;f__Pasteurellaceae;g__Haemophilus	0.0202168	0.00806554	0.0145012	0.0109226	0.0347658	0.00861738	0.0182335	0.0232838
k__Bacteria;p__Proteobacteria;c__Gammaproteobacteria;o__Pseudomonadales;f__Pseudomonadaceae;Other	0.00415837	0.00696761	0.0019056	0.00224053	0.00253596	0.00171445	0.000867227	0.000465254
k__Bacteria;p__SR1;c__;o__;f__;g__	0.000199071	0.000232254	0.000232391	0.000140033	0.000576356	9.02e-05	8.67e-05	0.00135347
k__Bacteria;p__Spirochaetes;c__Spirochaetes;o__Spirochaetales;f__Spirochaetaceae;g__Treponema	0.00336209	0.00268148	0.00267249	0.00289402	0.00403449	0.00660967	0.00368572	0.00951656
k__Bacteria;p__Synergistetes;c__Synergistia;o__Synergistales;f__Dethiosulfovibrionaceae;g__TG5	6.64e-05	0.000274482	0.000162673	7e-05	9.22e-05	0.000293262	0.000433614	0.000359514
k__Bacteria;p__TM7;c__TM7-3;o__;f__;g__	0.00188011	0.00261813	0.00206828	0.00231055	0.00131409	0.00252656	0.00125748	0.00129002
k__Bacteria;p__TM7;c__TM7-3;o__CW040;f__F16;g__	4.42e-05	2.11e-05	9.3e-05	9.34e-05	9.22e-05	0.000270703	6.5e-05	0.000296071
k__Bacteria;p__TM7;c__TM7-3;o__I025;f__Rs-045;g__	0.000641451	0.000232254	0.000116195	0.00021005	9.22e-05	0.000225586	0.000108403	0.000190331
k__Bacteria;p__Tenericutes;c__Mollicutes;o__Acholeplasmatales;f__Acholeplasmataceae;Other	6.64e-05	2.11e-05	6.97e-05	7e-05	2.31e-05	0.00015791	0.000216807	2.11e-05

## Sheet: common_genus_absolute_number
Taxon	1 month	3 weeks	3 days	1 day	2 weeks	1 week	day 0	3 months
Unclassified;Other;Other;Other;Other;Other	4	2	8	4	3	4	3	1
k__Bacteria;Other;Other;Other;Other;Other	254	205	271	270	258	192	332	235
k__Bacteria;p__Actinobacteria;c__Actinobacteria;o__Actinomycetales;Other;Other	509	188	310	396	298	206	388	485
k__Bacteria;p__Actinobacteria;c__Actinobacteria;o__Actinomycetales;f__Actinomycetaceae;Other	206	104	140	203	214	106	154	196
k__Bacteria;p__Actinobacteria;c__Actinobacteria;o__Actinomycetales;f__Actinomycetaceae;g__	938	245	838	653	537	293	439	828
k__Bacteria;p__Actinobacteria;c__Actinobacteria;o__Actinomycetales;f__Actinomycetaceae;g__Actinomyces	102	125	53	72	249	49	57	107
k__Bacteria;p__Actinobacteria;c__Actinobacteria;o__Actinomycetales;f__Actinomycetaceae;g__Parascardovia	4013	2609	4183	4587	3658	3035	3564	4326
k__Bacteria;p__Actinobacteria;c__Actinobacteria;o__Actinomycetales;f__Corynebacteriaceae;g__Corynebacterium	7155	3613	4686	5042	4164	3467	4258	6445
k__Bacteria;p__Actinobacteria;c__Actinobacteria;o__Actinomycetales;f__Micrococcaceae;g__Rothia	6006	1518	2246	4941	2780	3571	4097	4628
k__Bacteria;p__Actinobacteria;c__Actinobacteria;o__Actinomycetales;f__Propionibacteriaceae;Other	60	25	15	38	23	6	31	71
k__Bacteria;p__Actinobacteria;c__Actinobacteria;o__Actinomycetales;f__Propionibacteriaceae;g__	362	114	181	271	294	67	110	640
k__Bacteria;p__Bacteroidetes;Other;Other;Other;Other	45	12	16	12	10	30	25	14
k__Bacteria;p__Bacteroidetes;c__Bacteroidia;o__Bacteroidales;Other;Other	9	10	18	12	13	3	19	5
k__Bacteria;p__Bacteroidetes;c__Bacteroidia;o__Bacteroidales;f__;g__	73	48	167	53	83	106	161	26
k__Bacteria;p__Bacteroidetes;c__Bacteroidia;o__Bacteroidales;f__Porphyromonadaceae;Other	9	11	12	6	10	9	12	7
k__Bacteria;p__Bacteroidetes;c__Bacteroidia;o__Bacteroidales;f__Porphyromonadaceae;g__Porphyromonas	611	611	575	390	493	462	432	612
k__Bacteria;p__Bacteroidetes;c__Bacteroidia;o__Bacteroidales;f__Porphyromonadaceae;g__Tannerella	174	305	482	250	404	313	274	286
k__Bacteria;p__Bacteroidetes;c__Bacteroidia;o__Bacteroidales;f__Prevotellaceae;g__Prevotella	1759	2380	2380	2099	2843	1178	2941	1902
k__Bacteria;p__Bacteroidetes;c__Bacteroidia;o__Bacteroidales;f__[Paraprevotellaceae];g__[Prevotella]	386	243	323	355	546	146	597	149
k__Bacteria;p__Bacteroidetes;c__Flavobacteriia;o__Flavobacteriales;f__Flavobacteriaceae;Other	245	308	107	160	181	172	375	149
k__Bacteria;p__Bacteroidetes;c__Flavobacteriia;o__Flavobacteriales;f__Flavobacteriaceae;g__	49	24	39	14	8	42	41	98
k__Bacteria;p__Bacteroidetes;c__Flavobacteriia;o__Flavobacteriales;f__Flavobacteriaceae;g__Capnocytophaga	3968	4691	4699	3409	3709	4378	4672	3170
k__Bacteria;p__Bacteroidetes;c__Sphingobacteriia;o__Sphingobacteriales;f__Saprospiraceae;g__	14	7	1	2	1	2	5	4
k__Bacteria;p__Cyanobacteria;c__Chloroplast;o__Stramenopiles;f__;g__	32	22	7	6	1	1	26	6
k__Bacteria;p__Cyanobacteria;c__Synechococcophycideae;o__Synechococcales;f__Synechococcaceae;g__Prochlorococcus	12	5	11	4	2	4	2	5
k__Bacteria;p__Firmicutes;Other;Other;Other;Other	32	38	44	58	52	41	49	29
k__Bacteria;p__Firmicutes;c__Bacilli;Other;Other;Other	15	10	9	14	7	9	14	11
k__Bacteria;p__Firmicutes;c__Bacilli;o__Gemellales;f__Gemellaceae;Other	38	18	15	17	46	36	20	35
k__Bacteria;p__Firmicutes;c__Bacilli;o__Gemellales;f__Gemellaceae;g__	434	396	145	342	542	392	323	246
k__Bacteria;p__Firmicutes;c__Bacilli;o__Lactobacillales;Other;Other	10	6	7	18	8	14	19	17
k__Bacteria;p__Firmicutes;c__Bacilli;o__Lactobacillales;f__Aerococcaceae;g__Abiotrophia	78	96	70	201	52	240	125	167
k__Bacteria;p__Firmicutes;c__Bacilli;o__Lactobacillales;f__Carnobacteriaceae;Other	69	90	67	77	100	166	65	110
k__Bacteria;p__Firmicutes;c__Bacilli;o__Lactobacillales;f__Streptococcaceae;Other	209	155	155	497	243	302	363	239
k__Bacteria;p__Firmicutes;c__Bacilli;o__Lactobacillales;f__Streptococcaceae;g__Streptococcus	2669	2580	2198	4590	3146	3964	4102	3446
k__Bacteria;p__Firmicutes;c__Clostridia;Other;Other;Other	7	9	8	6	8	3	6	8
k__Bacteria;p__Firmicutes;c__Clostridia;o__Clostridiales;Other;Other	13	19	24	21	16	2	16	16
k__Bacteria;p__Firmicutes;c__Clostridia;o__Clostridiales;f__Clostridiaceae;g__	25	42	181	105	76	36	93	40
k__Bacteria;p__Firmicutes;c__Clostridia;o__Clostridiales;f__Clostridiaceae;g__Mogibacterium	28	25	56	42	56	12	64	16
k__Bacteria;p__Firmicutes;c__Clostridia;o__Clostridiales;f__Lachnospiraceae;Other	334	677	512	343	414	310	442	378
k__Bacteria;p__Firmicutes;c__Clostridia;o__Clostridiales;f__Lachnospiraceae;g__	13	1	18	6	7	3	7	2
k__Bacteria;p__Firmicutes;c__Clostridia;o__Clostridiales;f__Lachnospiraceae;g__Catonella	11	5	34	15	12	23	29	1
k__Bacteria;p__Firmicutes;c__Clostridia;o__Clostridiales;f__Lachnospiraceae;g__Moryella	21	98	111	42	120	70	58	36
k__Bacteria;p__Firmicutes;c__Clostridia;o__Clostridiales;f__Lachnospiraceae;g__Oribacterium	36	51	132	36	96	50	65	51
k__Bacteria;p__Firmicutes;c__Clostridia;o__Clostridiales;f__Peptococcaceae;g__Peptococcus	39	17	22	17	51	8	22	6
k__Bacteria;p__Firmicutes;c__Clostridia;o__Clostridiales;f__Peptostreptococcaceae;g__Filifactor	1	13	20	10	9	16	15	2
k__Bacteria;p__Firmicutes;c__Clostridia;o__Clostridiales;f__Peptostreptococcaceae;g__Peptostreptococcus	14	10	17	9	25	7	32	4
k__Bacteria;p__Firmicutes;c__Clostridia;o__Clostridiales;f__Ruminococcaceae;g__	55	111	64	53	67	57	116	64
k__Bacteria;p__Firmicutes;c__Clostridia;o__Clostridiales;f__Veillonellaceae;Other	111	180	127	119	153	313	117	234
k__Bacteria;p__Firmicutes;c__Clostridia;o__Clostridiales;f__Veillonellaceae;g__	65	48	118	64	86	91	106	159
k__Bacteria;p__Firmicutes;c__Clostridia;o__Clostridiales;f__Veillonellaceae;g__Dialister	36	41	130	32	57	12	56	13
k__Bacteria;p__Firmicutes;c__Clostridia;o__Clostridiales;f__Veillonellaceae;g__Megasphaera	93	94	57	32	109	23	66	45
k__Bacteria;p__Firmicutes;c__Clostridia;o__Clostridiales;f__Veillonellaceae;g__Selenomonas	187	181	256	132	282	127	221	202
k__Bacteria;p__Firmicutes;c__Clostridia;o__Clostridiales;f__Veillonellaceae;g__Veillonella	1643	2823	1596	3461	2166	2558	1523	1559
k__Bacteria;p__Firmicutes;c__Clostridia;o__Coriobacteriales;f__Coriobacteriaceae;Other	10	5	13	1	2	3	15	30
k__Bacteria;p__Firmicutes;c__Clostridia;o__Coriobacteriales;f__Coriobacteriaceae;g__Atopobium	24	60	52	45	28	18	19	65
k__Bacteria;p__Firmicutes;c__Erysipelotrichi;o__Erysipelotrichales;f__Erysipelotrichaceae;g__Bulleidia	3	3	14	4	13	1	6	2
k__Bacteria;p__Fusobacteria;c__Fusobacteria;o__Fusobacteriales;Other;Other	18	16	31	7	16	18	15	11
k__Bacteria;p__Fusobacteria;c__Fusobacteria;o__Fusobacteriales;f__Fusobacteriaceae;g__Fusobacterium	2244	5235	4621	2687	4402	2795	4033	1515
k__Bacteria;p__Fusobacteria;c__Fusobacteria;o__Fusobacteriales;f__Leptotrichiaceae;g__	12	22	15	8	14	6	63	4
k__Bacteria;p__Fusobacteria;c__Fusobacteria;o__Fusobacteriales;f__Leptotrichiaceae;g__Leptotrichia	2283	3541	2134	1205	2576	1798	2199	2029
k__Bacteria;p__GN02;c__BD1-5;o__;f__;g__	52	47	50	10	24	46	262	2
k__Bacteria;p__Proteobacteria;Other;Other;Other;Other	51	38	31	28	24	40	46	31
k__Bacteria;p__Proteobacteria;c__Alphaproteobacteria;o__Rhodobacterales;f__Rhodobacteraceae;Other	123	3	17	23	42	7	12	12
k__Bacteria;p__Proteobacteria;c__Alphaproteobacteria;o__Rickettsiales;f__Pelagibacteraceae;g__	56	18	104	14	18	11	9	17
k__Bacteria;p__Proteobacteria;c__Alphaproteobacteria;o__Sphingomonadales;f__Sphingomonadaceae;g__Sphingomonas	3	30	59	8	58	7	7	21
k__Bacteria;p__Proteobacteria;c__Betaproteobacteria;Other;Other;Other	43	18	13	51	10	17	69	41
k__Bacteria;p__Proteobacteria;c__Betaproteobacteria;o__Burkholderiales;Other;Other	8	2	6	4	4	1	21	4
k__Bacteria;p__Proteobacteria;c__Betaproteobacteria;o__Burkholderiales;f__Burkholderiaceae;g__Lautropia	666	331	246	1269	455	721	845	1567
k__Bacteria;p__Proteobacteria;c__Betaproteobacteria;o__Burkholderiales;f__Comamonadaceae;Other	30	6	21	12	20	4	21	7
k__Bacteria;p__Proteobacteria;c__Betaproteobacteria;o__Burkholderiales;f__Comamonadaceae;g__Hylemonella	505	193	204	198	132	94	397	199
k__Bacteria;p__Proteobacteria;c__Betaproteobacteria;o__Burkholderiales;f__Oxalobacteraceae;Other	49	37	1	1	2	11	2	56
k__Bacteria;p__Proteobacteria;c__Betaproteobacteria;o__Neisseriales;f__Neisseriaceae;Other	519	461	504	557	311	723	583	764
k__Bacteria;p__Proteobacteria;c__Betaproteobacteria;o__Neisseriales;f__Neisseriaceae;g__	21	9	10	43	6	28	54	36
k__Bacteria;p__Proteobacteria;c__Betaproteobacteria;o__Neisseriales;f__Neisseriaceae;g__Eikenella	48	63	39	21	59	43	42	26
k__Bacteria;p__Proteobacteria;c__Betaproteobacteria;o__Neisseriales;f__Neisseriaceae;g__Kingella	151	282	355	239	208	326	279	123
k__Bacteria;p__Proteobacteria;c__Betaproteobacteria;o__Neisseriales;f__Neisseriaceae;g__Neisseria	3322	4237	3907	3534	2782	6429	3291	3659
k__Bacteria;p__Proteobacteria;c__Epsilonproteobacteria;o__Campylobacterales;f__Campylobacteraceae;g__Campylobacter	182	233	318	157	276	184	325	178
k__Bacteria;p__Proteobacteria;c__Gammaproteobacteria;Other;Other;Other	14	3	30	1	12	18	1	2
k__Bacteria;p__Proteobacteria;c__Gammaproteobacteria;o__Cardiobacteriales;f__Cardiobacteriaceae;Other	97	28	66	52	26	37	35	40
k__Bacteria;p__Proteobacteria;c__Gammaproteobacteria;o__Cardiobacteriales;f__Cardiobacteriaceae;g__Cardiobacterium	1099	550	824	417	594	389	533	988
k__Bacteria;p__Proteobacteria;c__Gammaproteobacteria;o__Enterobacteriales;f__Enterobacteriaceae;g__Escherichia	5	6	514	7	30	7	5	3
k__Bacteria;p__Proteobacteria;c__Gammaproteobacteria;o__Pasteurellales;f__Pasteurellaceae;Other	130	146	92	151	127	219	184	138
k__Bacteria;p__Proteobacteria;c__Gammaproteobacteria;o__Pasteurellales;f__Pasteurellaceae;g__Actinobacillus	20	25	15	24	9	37	35	14
k__Bacteria;p__Proteobacteria;c__Gammaproteobacteria;o__Pasteurellales;f__Pasteurellaceae;g__Aggregatibacter	539	806	250	335	566	421	345	345
k__Bacteria;p__Proteobacteria;c__Gammaproteobacteria;o__Pasteurellales;f__Pasteurellaceae;g__Haemophilus	382	624	382	841	468	1508	1101	914
k__Bacteria;p__Proteobacteria;c__Gammaproteobacteria;o__Pseudomonadales;f__Pseudomonadaceae;Other	330	82	76	40	96	110	22	188
k__Bacteria;p__SR1;c__;o__;f__;g__	11	10	4	4	6	25	64	9
k__Bacteria;p__Spirochaetes;c__Spirochaetes;o__Spirochaetales;f__Spirochaetaceae;g__Treponema	127	115	293	170	124	175	450	152
k__Bacteria;p__Synergistetes;c__Synergistia;o__Synergistales;f__Dethiosulfovibrionaceae;g__TG5	13	7	13	20	3	4	17	3
k__Bacteria;p__TM7;c__TM7-3;o__;f__;g__	124	89	112	58	99	57	61	85
k__Bacteria;p__TM7;c__TM7-3;o__CW040;f__F16;g__	1	4	12	3	4	4	14	2
k__Bacteria;p__TM7;c__TM7-3;o__I025;f__Rs-045;g__	11	5	10	5	9	4	9	29
k__Bacteria;p__Tenericutes;c__Mollicutes;o__Acholeplasmatales;f__Acholeplasmataceae;Other	1	3	7	10	3	1	1	3
